# Supplementary material for: 3-Methyl­sulfanyl-5-phenyl-1,2,4-triazine
Source: Acta Crystallogr Sect E Struct Rep Online. 2014 May 31;70(Pt 6):o720. doi: 10.1107/S1600536814011830 (PMC4051076; doi:10.1107/S1600536814011830)
Supplement: Supplementary file 1 [file e-70-0o720-sup1.cif]

##############################################################################
#                                                                            #
# This CIF contains the data in a paper accepted for publication in          #
# Acta Crystallographica Section E. It conforms to the requirements of       #
# Notes for Authors for Acta Crystallographica Section E, and has been       #
# peer reviewed under the auspices of the IUCr Commission on Journals.       #
#                                                                            #
# Full details of the Crystallographic Information File format               #
# are given in the paper "The Crystallographic Information File (CIF):       #
# a New Standard Archive File for Crystallography" by S. R. Hall, F. H.      #
# Allen and I. D. Brown [Acta Cryst. (1991), A47, 655-685].                  #
#                                                                            #
# The current version of the core CIF dictionary is obtainable from          #
# ftp://ftp.iucr.org/pub/cif_core.dic.                                       #
#                                                                            #
# Software is freely available for graphical display of the structure(s)     #
# in this CIF. For information consult the CIF software page                 #
# http://www.iucr.org/resources/cif/software.                                #
#                                                                            #
# This file may be used for bona fide research purposes within the           #
# scientific community so long as proper attribution is given to the journal # 
# article from which it was obtained.                                        #
#                                                                            #
##############################################################################
data_I
_database_code_depnum_ccdc_archive 'CCDC 1004529'
_audit_creation_method     SHELXL-97
_journal_date_recd_electronic     2014-05-14
_journal_date_accepted     2014-05-21
_journal_name_full     'Acta Crystallographica, Section E'
_journal_year     2014
_journal_volume     70
_journal_issue      6
_journal_page_first     o720
_journal_page_last     o720
_journal_paper_category     QO
_journal_paper_doi     10.1107/S1600536814011830
_journal_coeditor_code     RZ5126
_publ_contact_author_name     'Mostafa Khouili'
_publ_contact_author_address
;
Laboratoire de Chimie Organique et Analytique,
Universit\'e Sultan Moulay Slimane,
Facult\'e des Sciences et Techniques, BP 523, 23000 B\'eni-Mellal, Morocco
;
_publ_contact_author_email     'm.khouili@usms.ma'
_publ_contact_author_fax     '212 537 77 54 40'
_publ_contact_author_phone     '212 537 77 54 40'
_publ_section_title
;
3-Methylsulfanyl-5-phenyl-1,2,4-triazine
;
loop_
    _publ_author_name
    _publ_author_address
    'Hamri, Salha'
;
Laboratoire de Chimie Organique et Analytique,
Universit\'e Sultan Moulay Slimane,
Facult\'e des Sciences et Techniques, BP 523, 23000 B\'eni-Mellal, Morocco
;
    'Hafid, Abderrafia'
;
Laboratoire de Chimie Organique et Analytique,
Universit\'e Sultan Moulay Slimane,
Facult\'e des Sciences et Techniques, BP 523, 23000 B\'eni-Mellal, Morocco
;
    'Khouili, Mostafa'
;
Laboratoire de Chimie Organique et Analytique,
Universit\'e Sultan Moulay Slimane,
Facult\'e des Sciences et Techniques, BP 523, 23000 B\'eni-Mellal, Morocco
;
    'El Ammari, Lahcen'
;
Laboratoire de Chimie du Solide Appliqu\'ee,
Facult\'e des Sciences, Universit\'e Mohammed V-Agdal
Avenue Ibn Battouta, BP 1014, Rabat, Morocco
;
    'Ketatni, El Mostafa'
;
Laboratoire de Spectrochimie Applique et Environnement,
Universit\'e Sultan Moulay Slimane,
Facult\'e des Sciences et Techniques, BP 523, 23000 B\'eni-Mellal, Morocco
;
_chemical_name_systematic
;
3-Methylsulfanyl-5-phenyl-1,2,4-triazine
;
_chemical_name_common     ?
_chemical_formula_moiety     'C10 H9 N3 S'
_chemical_formula_sum     'C10 H9 N3 S'
_chemical_formula_iupac     'C10 H9 N3 S'
_chemical_formula_weight     203.26
_chemical_melting_point     ?
_symmetry_cell_setting     monoclinic
_symmetry_space_group_name_H-M     'P 21/c'
_symmetry_space_group_name_Hall     '-P 2ybc'
loop_
    _symmetry_equiv_pos_as_xyz
    'x, y, z'
    '-x, y+1/2, -z+1/2'
    '-x, -y, -z'
    'x, -y-1/2, z-1/2'
_cell_length_a     7.7513(3)
_cell_length_b     12.9191(5)
_cell_length_c     9.8262(3)
_cell_angle_alpha     90.00
_cell_angle_beta     94.584(2)
_cell_angle_gamma     90.00
_cell_volume     980.85(6)
_cell_formula_units_Z     4
_cell_measurement_reflns_used     2859
_cell_measurement_theta_min     2.64
_cell_measurement_theta_max     30.03
_cell_measurement_temperature     296(2)
_exptl_crystal_description     block
_exptl_crystal_colour     yellow
_exptl_crystal_size_max     0.41
_exptl_crystal_size_mid     0.35
_exptl_crystal_size_min     0.29
_exptl_crystal_density_diffrn     1.376
_exptl_crystal_density_meas     ?
_exptl_crystal_density_method     'not measured'
_exptl_crystal_F_000     424
_exptl_absorpt_coefficient_mu     0.290
_exptl_absorpt_correction_type     multi-scan
_exptl_absorpt_process_details     '(SADABS; Bruker, 2009)'
_exptl_absorpt_correction_T_min     0.6934
_exptl_absorpt_correction_T_max     0.7466
_exptl_special_details     ?
_diffrn_ambient_temperature     296(2)
_diffrn_radiation_type     MoK\a
_diffrn_radiation_wavelength     0.71073
_diffrn_radiation_source     'fine-focus sealed tube'
_diffrn_radiation_monochromator     graphite
_diffrn_measurement_device_type     'Bruker X8 APEX'
_diffrn_measurement_method     '\f and \w scans'
_diffrn_reflns_number     15588
_diffrn_reflns_av_R_equivalents     0.0229
_diffrn_reflns_av_sigmaI/netI     0.0145
_diffrn_reflns_theta_min     2.64
_diffrn_reflns_theta_max     30.03
_diffrn_reflns_theta_full     30.03
_diffrn_measured_fraction_theta_max     0.998
_diffrn_measured_fraction_theta_full     0.998
_diffrn_reflns_limit_h_min     -10
_diffrn_reflns_limit_h_max     10
_diffrn_reflns_limit_k_min     -18
_diffrn_reflns_limit_k_max     16
_diffrn_reflns_limit_l_min     -11
_diffrn_reflns_limit_l_max     13
_refine_special_details
;
Refinement of <i>F</i>^2^ against all reflections. The weighted <i>R</i>-factor
<i>wR</i> and goodness of fit <i>S</i> are based on <i>F</i>^2^, conventional
<i>R</i>-factors <i>R</i> are based on <i>F</i>, with <i>F</i> set to zero for
negative <i>F</i>^2^. The threshold expression of <i>F</i>^2^ >
\s(<i>F</i>^2^) is used only for calculating <i>R</i>-factors(gt) <i>etc</i>.
and is not relevant to the choice of reflections for refinement.
<i>R</i>-factors based on <i>F</i>^2^ are statistically about twice as large
as those based on <i>F</i>, and <i>R</i>- factors based on all data will be
even larger.
;
_reflns_number_total     2859
_reflns_number_gt     2544
_reflns_threshold_expression     I>2sigma(I)
_refine_ls_structure_factor_coef     Fsqd
_refine_ls_matrix_type     full
_refine_ls_R_factor_all     0.0427
_refine_ls_R_factor_gt     0.0374
_refine_ls_wR_factor_gt     0.1040
_refine_ls_wR_factor_ref     0.1099
_refine_ls_goodness_of_fit_ref     1.100
_refine_ls_restrained_S_all     1.100
_refine_ls_number_reflns     2859
_refine_ls_number_parameters     127
_refine_ls_number_restraints     0
_refine_ls_hydrogen_treatment     constr
_refine_ls_weighting_scheme     calc
_refine_ls_weighting_details
         'calc w=1/[\s^2^(Fo^2^)+(0.0567P)^2^+0.2100P] where P=(Fo^2^+2Fc^2^)/3'
_atom_sites_solution_hydrogens     geom
_atom_sites_solution_primary     direct
_atom_sites_solution_secondary     difmap
_refine_ls_shift/su_max     0.001
_refine_ls_shift/su_mean     0.000
_refine_diff_density_max     0.319
_refine_diff_density_min     -0.240
_refine_ls_extinction_method     none
_refine_ls_extinction_coef     ?
loop_
    _atom_type_symbol
    _atom_type_description
    _atom_type_scat_dispersion_real
    _atom_type_scat_dispersion_imag
    _atom_type_scat_source
    'C' 'C' 0.0033 0.0016
                         'International Tables Vol C Tables 4.2.6.8 and 6.1.1.4'
    'H' 'H' 0.0000 0.0000
                         'International Tables Vol C Tables 4.2.6.8 and 6.1.1.4'
    'N' 'N' 0.0061 0.0033
                         'International Tables Vol C Tables 4.2.6.8 and 6.1.1.4'
    'S' 'S' 0.1246 0.1234
                         'International Tables Vol C Tables 4.2.6.8 and 6.1.1.4'
_computing_data_collection     'APEX2 (Bruker, 2009)'
_computing_cell_refinement     'SAINT (Bruker, 2009)'
_computing_data_reduction     'SAINT (Bruker, 2009)'
_computing_structure_solution     'SHELXS97 (Sheldrick, 2008)'
_computing_structure_refinement     'SHELXL97 (Sheldrick, 2008)'
_computing_molecular_graphics     'ORTEP-3 for Windows (Farrugia, 2012)'
_computing_publication_material
                               'PLATON (Spek, 2009) and publCIF (Westrip, 2010)'
loop_
    _atom_site_type_symbol
    _atom_site_label
    _atom_site_fract_x
    _atom_site_fract_y
    _atom_site_fract_z
    _atom_site_U_iso_or_equiv
    _atom_site_adp_type
    _atom_site_calc_flag
    _atom_site_refinement_flags
    _atom_site_occupancy
    _atom_site_symmetry_multiplicity
    _atom_site_disorder_assembly
    _atom_site_disorder_group
    S S 0.23977(4) 0.83039(3) 0.60310(3) 0.04391(12) Uani d . 1 1 . .
    N N1 0.55958(14) 0.87884(9) 0.70043(10) 0.0411(2) Uani d . 1 1 . .
    N N2 0.49883(12) 0.86358(7) 0.45807(9) 0.0321(2) Uani d . 1 1 . .
    N N3 0.72612(15) 0.90131(11) 0.68242(11) 0.0492(3) Uani d . 1 1 . .
    C C1 0.2219(2) 0.83401(12) 0.78375(15) 0.0478(3) Uani d . 1 1 . .
    H H1A 0.1053 0.8176 0.8025 0.072 Uiso calc R 1 1 . .
    H H1B 0.2509 0.9020 0.8177 0.072 Uiso calc R 1 1 . .
    H H1C 0.2997 0.7844 0.8278 0.072 Uiso calc R 1 1 . .
    C C2 0.45673(14) 0.86159(8) 0.58822(11) 0.0315(2) Uani d . 1 1 . .
    C C3 0.77637(16) 0.90344(12) 0.55773(13) 0.0434(3) Uani d . 1 1 . .
    H H3 0.8915 0.9188 0.5461 0.052 Uiso calc R 1 1 . .
    C C4 0.66358(14) 0.88349(8) 0.44103(11) 0.0308(2) Uani d . 1 1 . .
    C C5 0.72027(15) 0.88557(8) 0.30105(11) 0.0324(2) Uani d . 1 1 . .
    C C6 0.89529(17) 0.88858(11) 0.27791(14) 0.0439(3) Uani d . 1 1 . .
    H H6 0.9785 0.8887 0.3515 0.053 Uiso calc R 1 1 . .
    C C7 0.9461(2) 0.89133(13) 0.14577(16) 0.0537(4) Uani d . 1 1 . .
    H H7 1.0631 0.8939 0.1311 0.064 Uiso calc R 1 1 . .
    C C8 0.8234(2) 0.89027(12) 0.03593(15) 0.0539(4) Uani d . 1 1 . .
    H H8 0.8576 0.8917 -0.0526 0.065 Uiso calc R 1 1 . .
    C C9 0.6501(2) 0.88713(12) 0.05779(13) 0.0499(3) Uani d . 1 1 . .
    H H9 0.5677 0.8863 -0.0164 0.060 Uiso calc R 1 1 . .
    C C10 0.59717(17) 0.88521(10) 0.18942(12) 0.0403(3) Uani d . 1 1 . .
    H H10 0.4799 0.8837 0.2032 0.048 Uiso calc R 1 1 . .
loop_
    _atom_site_aniso_label
    _atom_site_aniso_U_11
    _atom_site_aniso_U_22
    _atom_site_aniso_U_33
    _atom_site_aniso_U_12
    _atom_site_aniso_U_13
    _atom_site_aniso_U_23
    S 0.03440(17) 0.0619(2) 0.03562(17) -0.00433(12) 0.00418(12) 0.00196(13)
    N1 0.0413(5) 0.0550(6) 0.0266(4) -0.0031(4) 0.0003(4) 0.0005(4)
    N2 0.0327(4) 0.0367(5) 0.0264(4) -0.0001(3) 0.0000(3) 0.0010(3)
    N3 0.0410(6) 0.0750(8) 0.0305(5) -0.0083(5) -0.0042(4) -0.0019(5)
    C1 0.0498(7) 0.0555(8) 0.0397(7) -0.0018(6) 0.0137(5) 0.0043(5)
    C2 0.0339(5) 0.0325(5) 0.0280(5) 0.0015(4) 0.0020(4) 0.0023(4)
    C3 0.0328(5) 0.0640(8) 0.0324(6) -0.0063(5) -0.0023(4) -0.0007(5)
    C4 0.0330(5) 0.0318(5) 0.0271(5) 0.0006(4) -0.0003(4) 0.0008(4)
    C5 0.0374(5) 0.0321(5) 0.0280(5) 0.0004(4) 0.0033(4) -0.0002(4)
    C6 0.0389(6) 0.0537(7) 0.0396(6) 0.0064(5) 0.0060(5) 0.0013(5)
    C7 0.0509(8) 0.0642(9) 0.0485(8) 0.0080(7) 0.0197(6) 0.0016(7)
    C8 0.0753(10) 0.0539(8) 0.0350(6) 0.0041(7) 0.0192(6) -0.0014(6)
    C9 0.0675(9) 0.0546(8) 0.0271(5) -0.0046(6) -0.0002(5) -0.0023(5)
    C10 0.0443(6) 0.0467(6) 0.0294(5) -0.0060(5) -0.0006(4) -0.0012(5)
_geom_special_details
;
All e.s.d.'s (except the e.s.d. in the dihedral angle between two l.s. planes)
are estimated using the full covariance matrix. The cell e.s.d.'s are taken
into account individually in the estimation of e.s.d.'s in distances, angles
and torsion angles; correlations between e.s.d.'s in cell parameters are only
used when they are defined by crystal symmetry. An approximate (isotropic)
treatment of cell e.s.d.'s is used for estimating e.s.d.'s involving l.s.
planes.
;
loop_
    _geom_bond_atom_site_label_1
    _geom_bond_atom_site_label_2
    _geom_bond_site_symmetry_2
    _geom_bond_distance
    _geom_bond_publ_flag
    S C2 . 1.7469(11) ?
    S C1 . 1.7921(14) ?
    N1 C2 . 1.3268(15) ?
    N1 N3 . 1.3486(16) ?
    N2 C4 . 1.3263(14) ?
    N2 C2 . 1.3451(14) ?
    N3 C3 . 1.3153(17) ?
    C1 H1A . 0.9600 ?
    C1 H1B . 0.9600 ?
    C1 H1C . 0.9600 ?
    C3 C4 . 1.4091(15) ?
    C3 H3 . 0.9300 ?
    C4 C5 . 1.4773(15) ?
    C5 C6 . 1.3939(17) ?
    C5 C10 . 1.3951(16) ?
    C6 C7 . 1.3872(18) ?
    C6 H6 . 0.9300 ?
    C7 C8 . 1.381(2) ?
    C7 H7 . 0.9300 ?
    C8 C9 . 1.378(2) ?
    C8 H8 . 0.9300 ?
    C9 C10 . 1.3880(17) ?
    C9 H9 . 0.9300 ?
    C10 H10 . 0.9300 ?
loop_
    _geom_angle_atom_site_label_1
    _geom_angle_atom_site_label_2
    _geom_angle_atom_site_label_3
    _geom_angle_site_symmetry_1
    _geom_angle_site_symmetry_3
    _geom_angle
    _geom_angle_publ_flag
    C2 S C1 . . 103.19(6) ?
    C2 N1 N3 . . 116.42(10) ?
    C4 N2 C2 . . 115.65(9) ?
    C3 N3 N1 . . 118.99(10) ?
    S C1 H1A . . 109.5 ?
    S C1 H1B . . 109.5 ?
    H1A C1 H1B . . 109.5 ?
    S C1 H1C . . 109.5 ?
    H1A C1 H1C . . 109.5 ?
    H1B C1 H1C . . 109.5 ?
    N1 C2 N2 . . 127.71(10) ?
    N1 C2 S . . 119.19(9) ?
    N2 C2 S . . 113.10(8) ?
    N3 C3 C4 . . 122.93(11) ?
    N3 C3 H3 . . 118.5 ?
    C4 C3 H3 . . 118.5 ?
    N2 C4 C3 . . 118.28(10) ?
    N2 C4 C5 . . 118.82(10) ?
    C3 C4 C5 . . 122.89(10) ?
    C6 C5 C10 . . 119.03(11) ?
    C6 C5 C4 . . 121.21(10) ?
    C10 C5 C4 . . 119.76(11) ?
    C7 C6 C5 . . 120.43(13) ?
    C7 C6 H6 . . 119.8 ?
    C5 C6 H6 . . 119.8 ?
    C8 C7 C6 . . 120.11(14) ?
    C8 C7 H7 . . 119.9 ?
    C6 C7 H7 . . 119.9 ?
    C9 C8 C7 . . 119.87(12) ?
    C9 C8 H8 . . 120.1 ?
    C7 C8 H8 . . 120.1 ?
    C8 C9 C10 . . 120.68(13) ?
    C8 C9 H9 . . 119.7 ?
    C10 C9 H9 . . 119.7 ?
    C9 C10 C5 . . 119.88(13) ?
    C9 C10 H10 . . 120.1 ?
    C5 C10 H10 . . 120.1 ?
_iucr_refine_instructions_details
;
TITL D349_DRX2 in P2(1)/c
CELL  0.71073   7.7513  12.9191   9.8262   90.000   94.584   90.000
ZERR     4.00   0.0003   0.0005   0.0003    0.000    0.002    0.000
LATT   1
SYMM  - X, 1/2 + Y, 1/2 - Z
SFAC  C    H    N    S
UNIT  40   36   12   4
MERG   2
shel 40 0.71
OMIT    -1   7   1
FMAP   2
PLAN   10
ACTA
BOND
BOND   $H
HTAB 2.6
L.S.  10
WGHT      0.0567      0.2100
FVAR       1.11757
MOLE    1
S     4    0.239770    0.830392    0.603105    11.00000    0.03440    0.06193 =
         0.03562    0.00196    0.00418   -0.00433
N1    3    0.559579    0.878835    0.700433    11.00000    0.04133    0.05502 =
         0.02664    0.00050    0.00027   -0.00312
N2    3    0.498830    0.863580    0.458066    11.00000    0.03271    0.03672 =
         0.02645    0.00097    0.00005   -0.00009
N3    3    0.726123    0.901312    0.682415    11.00000    0.04097    0.07497 =
         0.03051   -0.00186   -0.00423   -0.00834
C1    1    0.221863    0.834015    0.783754    11.00000    0.04982    0.05555 =
         0.03973    0.00427    0.01372   -0.00178
AFIX  33
H1A   2    0.105325    0.817623    0.802548    11.00000   -1.50000
H1B   2    0.250927    0.902011    0.817688    11.00000   -1.50000
H1C   2    0.299745    0.784351    0.827793    11.00000   -1.50000
AFIX   0
C2    1    0.456734    0.861592    0.588215    11.00000    0.03391    0.03246 =
         0.02799    0.00233    0.00205    0.00149
C3    1    0.776374    0.903438    0.557726    11.00000    0.03285    0.06401 =
         0.03242   -0.00069   -0.00230   -0.00632
AFIX  43
H3    2    0.891481    0.918790    0.546061    11.00000   -1.20000
AFIX   0
C4    1    0.663575    0.883491    0.441032    11.00000    0.03297    0.03177 =
         0.02714    0.00082   -0.00033    0.00061
C5    1    0.720268    0.885573    0.301047    11.00000    0.03738    0.03208 =
         0.02798   -0.00018    0.00331    0.00037
C6    1    0.895293    0.888582    0.277908    11.00000    0.03895    0.05368 =
         0.03961    0.00128    0.00600    0.00640
AFIX  43
H6    2    0.978512    0.888748    0.351534    11.00000   -1.20000
AFIX   0
C7    1    0.946143    0.891331    0.145771    11.00000    0.05090    0.06421 =
         0.04854    0.00164    0.01967    0.00796
AFIX  43
H7    2    1.063129    0.893890    0.131134    11.00000   -1.20000
AFIX   0
C8    1    0.823354    0.890274    0.035933    11.00000    0.07532    0.05386 =
         0.03496   -0.00142    0.01919    0.00410
AFIX  43
H8    2    0.857565    0.891681   -0.052633    11.00000   -1.20000
AFIX   0
C9    1    0.650086    0.887131    0.057793    11.00000    0.06747    0.05458 =
         0.02708   -0.00225   -0.00019   -0.00460
AFIX  43
H9    2    0.567721    0.886284   -0.016407    11.00000   -1.20000
AFIX   0
C10   1    0.597171    0.885214    0.189417    11.00000    0.04435    0.04673 =
         0.02939   -0.00117   -0.00061   -0.00605
AFIX  43
H10   2    0.479877    0.883693    0.203172    11.00000   -1.20000
HKLF 4
REM  BAD_D349_DRX2_2_0m in P2(1)/c
REM R1 =  0.0374 for   2544 Fo > 4sig(Fo)  and  0.0427 for all   2859 data
REM    127 parameters refined using      0 restraints
END
WGHT      0.0567      0.2100
REM Highest difference peak  0.319,  deepest hole -0.240,  1-sigma level  0.046
Q1    1   0.7166  0.8929  0.4979  11.00000  0.05    0.32
Q2    1   0.6900  0.8836  0.3615  11.00000  0.05    0.30
Q3    1   0.6582  0.8826  0.2444  11.00000  0.05    0.29
Q4    1   0.8019  0.8844  0.2852  11.00000  0.05    0.28
Q5    1   0.3598  0.8511  0.5978  11.00000  0.05    0.27
Q6    1   0.8721  0.8792  0.0987  11.00000  0.05    0.27
Q7    1   0.2266  0.8407  0.6788  11.00000  0.05    0.26
Q8    1   0.6175  0.8876  0.1248  11.00000  0.05    0.26
Q9    1   0.5101  0.8691  0.6449  11.00000  0.05    0.24
Q10   1   0.9059  0.8771  0.2072  11.00000  0.05    0.23
;
