# Supplementary material for: 3-Methyl­sulfanyl-5-phenyl-1,2,4-triazine
Source: Acta Crystallogr Sect E Struct Rep Online. 2014 May 31;70(Pt 6):o720. doi: 10.1107/S1600536814011830 (PMC4051076; doi:10.1107/S1600536814011830)
Supplement: Supplementary file 2 [file e-70-0o720-Isup2.hkl]

# 
# h,k,l, Fc-squared, Fo-squared, sigma(Fo-squared) and status flag 
# 
data_I
_shelx_title ' D349_DRX2 in P2(1)/c' 
_shelx_refln_list_code          4 
_shelx_F_calc_maximum       87.62 
_exptl_crystal_F_000       424.00 
_reflns_d_resolution_high  0.7101 
 
loop_ 
 _symmetry_equiv_pos_as_xyz 
 'x, y, z' 
 '-x, y+1/2, -z+1/2' 
 '-x, -y, -z' 
 'x, -y-1/2, z-1/2' 
 
_cell_length_a     7.7513 
_cell_length_b    12.9191 
_cell_length_c     9.8262 
_cell_angle_alpha  90.000 
_cell_angle_beta   94.584 
_cell_angle_gamma  90.000 
 
_shelx_F_squared_multiplier     1.000 
 
loop_ 
 _refln_index_h 
 _refln_index_k 
 _refln_index_l 
 _refln_F_squared_calc 
 _refln_F_squared_meas 
 _refln_F_squared_sigma 
 _refln_observed_status 
   1   0   0     3147.35     2157.12     50.11 o 
   2   0   0     3923.96     4340.32     46.32 o 
   3   0   0      545.14      636.37      9.03 o 
   4   0   0     2895.11     3055.61     29.11 o 
   5   0   0       11.02       21.22      0.51 o 
   6   0   0      734.14      738.17      7.95 o 
   7   0   0      148.33      160.61      2.42 o 
   8   0   0      128.88      138.49      2.28 o 
   9   0   0       68.72       67.14      1.34 o 
  10   0   0       40.56       43.10      1.76 o 
   1   1   0      638.75      509.19     41.80 o 
   2   1   0      514.68      552.39      4.19 o 
   3   1   0     2503.26     2571.13     17.61 o 
   4   1   0      434.54      495.32      3.43 o 
   5   1   0      546.96      555.30      4.24 o 
   6   1   0       60.76       65.62      0.75 o 
   7   1   0      114.30      109.14      1.06 o 
   8   1   0       92.08       93.85      1.07 o 
   9   1   0       94.69       97.43      1.35 o 
  10   1   0       11.63       11.32      0.72 o 
   0   2   0       68.30       86.85      5.41 o 
   1   2   0       36.90       38.19      0.43 o 
   2   2   0      310.43      323.69      2.09 o 
   3   2   0      132.29      143.13      1.03 o 
   4   2   0      340.19      353.93      2.40 o 
   5   2   0       25.45       30.12      0.38 o 
   6   2   0       62.76       62.26      0.64 o 
   7   2   0       27.01       28.42      0.50 o 
   8   2   0       41.73       41.63      0.73 o 
   9   2   0       11.34       11.26      0.69 o 
  10   2   0       10.04        9.35      0.71 o 
   2   3   0      148.67      167.81      1.28 o 
   3   3   0       17.19       10.66      0.28 o 
   4   3   0      123.46      146.28      1.20 o 
   5   3   0       62.86       62.96      0.58 o 
   6   3   0        0.01       -0.04      0.21 o 
   7   3   0       20.46       20.85      0.47 o 
   8   3   0        1.74        3.24      0.39 o 
   9   3   0        1.20        1.61      0.45 o 
  10   3   0        1.77        0.66      0.49 o 
   1   4   0     1960.36     2130.30     18.24 o 
   2   4   0      135.40      139.16      1.15 o 
   3   4   0      186.07      179.93      1.41 o 
   4   4   0      539.20      534.73      4.12 o 
   5   4   0       32.51       40.49      0.53 o 
   6   4   0      112.33      104.89      1.05 o 
   7   4   0       40.78       44.25      0.70 o 
   8   4   0       11.23       14.63      0.78 o 
   9   4   0       17.37       17.54      0.78 o 
  10   4   0        5.54        5.40      0.57 o 
   1   5   0      274.90      226.23      2.00 o 
   2   5   0      238.23      233.86      1.94 o 
   3   5   0     1144.97     1156.19      8.33 o 
   4   5   0      229.43      233.73      2.05 o 
   5   5   0      544.00      534.04      4.51 o 
   6   5   0       32.60       32.42      0.56 o 
   7   5   0       69.53       70.07      0.95 o 
   8   5   0       72.27       72.65      1.09 o 
   9   5   0       59.11       62.38      1.18 o 
  10   5   0        8.32        7.40      0.60 o 
   0   6   0       23.60       38.44      0.79 o 
   1   6   0       82.65       88.19      0.81 o 
   2   6   0      150.85      117.38      1.05 o 
   3   6   0      377.59      420.50      7.96 o 
   4   6   0      649.19      650.41      4.79 o 
   5   6   0       61.15       65.67      1.21 o 
   6   6   0       84.59       81.72      0.98 o 
   7   6   0       70.29       71.63      0.95 o 
   8   6   0       86.31       90.16      1.24 o 
   9   6   0       26.68       28.50      0.90 o 
  10   6   0       18.19       18.67      0.81 o 
   1   7   0     7677.66     7786.42     61.23 o 
   2   7   0       16.50       26.17      1.58 o 
   3   7   0      287.58      286.07      3.24 o 
   4   7   0        0.89        0.75      0.26 o 
   5   7   0      436.64      424.52      3.39 o 
   6   7   0       33.19       36.72      0.64 o 
   7   7   0      129.59      129.01      1.42 o 
   8   7   0       23.82       23.65      0.86 o 
   9   7   0       17.29       17.42      0.73 o 
  10   7   0       17.03       16.45      0.75 o 
   0   8   0     2289.02     2559.40     32.13 o 
   1   8   0      635.16      663.05      5.31 o 
   2   8   0      590.51      562.69      4.55 o 
   3   8   0        0.00        0.27      0.16 o 
   4   8   0      102.83       98.99      0.94 o 
   5   8   0       90.52       91.22      0.98 o 
   6   8   0       78.11       75.30      0.96 o 
   7   8   0        3.94        4.13      0.36 o 
   8   8   0       32.92       32.82      0.76 o 
   9   8   0        2.15        2.13      0.49 o 
   1   9   0        0.04        0.19      0.25 o 
   2   9   0       10.25        9.70      0.41 o 
   3   9   0        0.03        0.25      0.18 o 
   4   9   0       12.64       12.24      0.51 o 
   5   9   0       17.93       19.76      0.51 o 
   6   9   0        2.50        1.79      0.30 o 
   7   9   0        9.45        8.34      0.43 o 
   8   9   0        3.90        4.47      0.44 o 
   9   9   0        0.25       -0.45      0.45 o 
   0  10   0      299.14      278.98      3.62 o 
   1  10   0       55.42       51.08      0.67 o 
   2  10   0       67.65       70.32      0.84 o 
   3  10   0      136.06      143.02      1.52 o 
   4  10   0       70.26       70.79      0.89 o 
   5  10   0        1.93        1.67      0.29 o 
   6  10   0        4.10        2.71      0.35 o 
   7  10   0       10.36       11.14      0.51 o 
   8  10   0        5.06        6.37      0.49 o 
   9  10   0        2.07        2.08      0.50 o 
   1  11   0     1245.05     1266.68     10.86 o 
   2  11   0       20.22       20.59      1.38 o 
   3  11   0       17.22       15.45      0.68 o 
   4  11   0        1.58        1.25      0.29 o 
   5  11   0       68.52       70.16      1.01 o 
   6  11   0        5.28        6.77      0.44 o 
   7  11   0       12.30       13.28      0.56 o 
   8  11   0       11.03       12.01      0.61 o 
   0  12   0       48.08       46.01      1.22 o 
   1  12   0      140.39      140.08      1.63 o 
   2  12   0      274.56      271.13      2.83 o 
   3  12   0        7.64        8.36      0.43 o 
   4  12   0      108.33      115.64      1.38 o 
   5  12   0       48.59       50.03      0.87 o 
   6  12   0       60.62       60.92      1.01 o 
   7  12   0        9.43       10.99      0.55 o 
   8  12   0       15.96       18.46      0.78 o 
   1  13   0       14.56       16.71      0.63 o 
   2  13   0        0.50        1.64      0.50 o 
   3  13   0       64.53       66.58      1.49 o 
   4  13   0        0.69        0.88      0.36 o 
   5  13   0        3.53        3.82      0.43 o 
   6  13   0       12.78       12.40      0.59 o 
   7  13   0       22.03       24.10      0.94 o 
   0  14   0      245.32      231.88      4.64 o 
   1  14   0       22.51       22.01      0.96 o 
   2  14   0      168.45      158.71      2.45 o 
   3  14   0       33.33       33.50      0.81 o 
   4  14   0        0.07       -0.23      0.47 o 
   5  14   0        4.10        3.95      0.45 o 
   6  14   0       26.59       26.99      0.94 o 
   1  15   0       67.09       62.07      1.19 o 
   2  15   0       22.73       24.47      0.82 o 
   3  15   0       23.90       24.45      0.80 o 
   4  15   0        0.83        0.52      0.40 o 
   5  15   0        0.81        0.72      0.45 o 
   6  15   0        2.64        2.10      0.51 o 
   0  16   0       13.42        9.99      0.88 o 
   1  16   0       19.94       19.36      0.90 o 
   2  16   0        8.54        9.85      0.55 o 
   3  16   0        1.78        2.15      0.44 o 
   4  16   0        3.69        4.03      0.60 o 
   5  16   0        5.31        5.93      0.58 o 
   1  17   0        0.95        1.12      0.48 o 
   2  17   0        0.66        1.69      0.46 o 
   3  17   0        8.69       11.24      0.66 o 
   0  18   0       40.82       41.20      1.58 o 
   1  18   0        4.86        5.26      0.59 o 
 -10   1   1        0.65        0.44      0.44 o 
  -9   1   1       56.39       55.88      1.19 o 
  -8   1   1       15.29       12.25      0.48 o 
  -7   1   1      121.69      118.01      1.18 o 
  -6   1   1        0.10        0.96      0.20 o 
  -5   1   1       42.99       66.89      1.47 o 
  -4   1   1     1837.21     2118.63     13.73 o 
  -3   1   1       80.86       73.85      0.57 o 
  -2   1   1       27.29       26.12      0.31 o 
  -1   1   1      194.84      198.21      2.11 o 
   2   1   1      732.02      755.42      5.78 o 
   3   1   1      295.26      315.65      2.22 o 
   4   1   1      648.94      663.64      4.97 o 
   5   1   1      134.70      118.99      1.00 o 
   6   1   1      188.40      192.07      1.59 o 
   7   1   1        1.44        0.60      0.23 o 
   8   1   1       97.37       89.23      1.12 o 
   9   1   1       16.92       18.78      1.35 o 
  10   1   1       11.07       11.99      0.74 o 
 -10   2   1       43.19       47.29      1.02 o 
  -9   2   1        5.03        2.48      0.42 o 
  -8   2   1       18.19       23.07      0.55 o 
  -7   2   1       15.76       14.82      0.48 o 
  -6   2   1      460.92      487.76      3.67 o 
  -5   2   1        4.95       10.63      0.29 o 
  -4   2   1     3290.30     3673.70     23.57 o 
  -3   2   1     1105.58     1343.43      9.13 o 
  -2   2   1     2720.47     2789.78     20.63 o 
  -1   2   1     2329.73     2401.84     20.43 o 
   0   2   1       84.44       84.67      1.79 o 
   1   2   1        8.41        7.85      0.11 o 
   2   2   1     1624.43     1588.67     10.66 o 
   3   2   1      415.32      421.82      3.04 o 
   4   2   1      423.00      454.29      3.74 o 
   5   2   1      686.64      648.35      5.82 o 
   6   2   1       66.28       62.43      0.74 o 
   7   2   1       15.35       16.25      0.47 o 
   8   2   1        0.69        1.47      0.34 o 
   9   2   1      215.44      224.84      2.61 o 
  10   2   1       61.74       70.72      1.51 o 
 -10   3   1        3.43        3.65      0.54 o 
  -9   3   1      108.95      112.40      1.62 o 
  -8   3   1       18.54       17.62      0.56 o 
  -7   3   1      315.03      314.57      2.50 o 
  -6   3   1        4.48        3.98      0.21 o 
  -5   3   1       75.80       67.29      0.97 o 
  -4   3   1     1538.65     1683.82     11.19 o 
  -3   3   1     1528.38     1591.01     10.60 o 
  -2   3   1        7.49        4.83      0.17 o 
  -1   3   1     1030.55     1029.00      8.76 o 
   0   3   1     3827.71     3061.99    487.59 o 
   2   3   1      508.92      510.28      3.54 o 
   3   3   1        8.21        6.19      0.24 o 
   4   3   1     1349.51     1361.07      9.80 o 
   5   3   1      379.75      357.67      3.25 o 
   6   3   1      290.42      294.26      2.45 o 
   7   3   1       11.80       10.52      0.39 o 
   8   3   1      241.90      232.28      2.61 o 
   9   3   1        0.70        2.69      0.47 o 
  10   3   1       47.37       49.22      1.47 o 
 -10   4   1       39.07       36.60      1.04 o 
  -9   4   1        3.80        2.99      0.48 o 
  -8   4   1      123.77      123.05      1.50 o 
  -7   4   1       20.59       20.17      0.51 o 
  -6   4   1      167.13      163.54      1.40 o 
  -5   4   1      198.10      188.40      1.45 o 
  -4   4   1      240.88      225.84      1.74 o 
  -3   4   1      602.52      627.38      4.33 o 
  -2   4   1      289.71      293.42      3.03 o 
  -1   4   1      697.92      724.81      6.15 o 
   0   4   1     2125.40     2168.44     23.34 o 
   1   4   1     2096.29     2018.79     22.02 o 
   2   4   1      258.54      282.13      2.38 o 
   3   4   1     1105.05     1106.74      7.96 o 
   4   4   1       30.98       29.49      0.42 o 
   5   4   1      734.54      729.30      5.58 o 
   6   4   1       82.15       84.70      1.12 o 
   7   4   1      266.44      257.78      2.54 o 
   8   4   1        2.88        3.01      0.43 o 
   9   4   1      101.94      101.46      1.52 o 
  10   4   1        0.40        1.54      0.55 o 
 -10   5   1        0.39        0.98      0.51 o 
  -9   5   1        2.22        1.90      0.51 o 
  -8   5   1        0.36        0.16      0.33 o 
  -7   5   1       16.90       21.02      0.51 o 
  -6   5   1       38.13       37.86      0.57 o 
  -5   5   1      639.87      678.21      4.92 o 
  -4   5   1      403.47      478.37      3.50 o 
  -3   5   1      778.53      852.34      6.18 o 
  -2   5   1       72.19       64.23      0.64 o 
  -1   5   1      521.79      513.64      4.41 o 
   0   5   1       12.32        9.17      0.22 o 
   1   5   1      117.60      161.35      1.36 o 
   2   5   1       28.34       23.81      0.29 o 
   3   5   1      803.66      841.24      6.10 o 
   4   5   1       95.24       87.40      0.80 o 
   5   5   1        8.93       10.38      0.34 o 
   6   5   1       36.46       34.79      0.62 o 
   7   5   1        5.66        6.94      0.39 o 
   8   5   1       28.28       32.15      0.81 o 
   9   5   1       37.03       40.10      1.00 o 
  10   5   1       19.99       21.69      0.98 o 
 -10   6   1        0.35       -0.51      0.51 o 
  -9   6   1       15.49       12.42      0.59 o 
  -8   6   1       25.68       23.17      0.64 o 
  -7   6   1        0.72        1.45      0.28 o 
  -6   6   1        1.59        2.39      0.25 o 
  -5   6   1       66.76       72.35      0.80 o 
  -4   6   1      255.57      299.53      2.64 o 
  -3   6   1      745.17      843.75      6.37 o 
  -2   6   1        1.90        3.26      0.23 o 
  -1   6   1      125.44      120.10      1.15 o 
   0   6   1      667.62      696.64      5.17 o 
   1   6   1      236.90      259.53      3.00 o 
   2   6   1       49.79       66.42      0.59 o 
   3   6   1        9.86       10.83      0.40 o 
   4   6   1        0.15        0.14      0.15 o 
   5   6   1       28.83       24.42      0.45 o 
   6   6   1        1.27        1.68      0.30 o 
   7   6   1       48.98       46.32      0.81 o 
   8   6   1        8.35        7.23      0.47 o 
   9   6   1       13.82       18.33      0.91 o 
  10   6   1       28.23       30.28      0.98 o 
 -10   7   1        0.55       -0.28      0.56 o 
  -9   7   1        8.63       10.05      0.55 o 
  -8   7   1        0.00        0.86      0.35 o 
  -7   7   1       39.54       44.32      0.83 o 
  -6   7   1       13.61       13.74      0.42 o 
  -5   7   1        0.48        1.40      0.33 o 
  -4   7   1      149.99      157.07      1.33 o 
  -3   7   1      407.71      424.34      3.50 o 
  -2   7   1      140.17      150.10      1.33 o 
   0   7   1      491.02      556.37      4.46 o 
   1   7   1     1417.49     1644.17     42.31 o 
   2   7   1      107.40      122.17      0.99 o 
   3   7   1        2.23        3.92      0.19 o 
   4   7   1      141.60      132.38      1.08 o 
   5   7   1      107.64      105.93      1.13 o 
   6   7   1        1.62        1.57      0.29 o 
   7   7   1        0.00        0.66      0.30 o 
   8   7   1       21.26       23.75      0.71 o 
   9   7   1        0.31        1.52      0.48 o 
  -9   8   1        0.47       -0.43      0.43 o 
  -8   8   1       59.35       65.75      1.09 o 
  -7   8   1        2.51        2.15      0.32 o 
  -6   8   1       41.84       42.09      0.79 o 
  -5   8   1       93.03       93.70      0.99 o 
  -4   8   1       42.13       39.57      0.52 o 
  -3   8   1      226.67      239.65      2.09 o 
  -2   8   1       12.50       11.26      0.68 o 
  -1   8   1      163.80      172.62      1.52 o 
   0   8   1      595.36      624.92      5.01 o 
   1   8   1      563.23      546.51      4.76 o 
   2   8   1       53.03       60.02      0.58 o 
   3   8   1      328.38      329.19      2.47 o 
   4   8   1        0.02       -0.09      0.19 o 
   5   8   1      321.68      320.16      2.70 o 
   6   8   1       58.52       61.30      0.85 o 
   7   8   1       84.15       83.75      1.09 o 
   8   8   1       17.27       18.19      0.67 o 
   9   8   1       43.89       45.84      1.06 o 
  -9   9   1        9.39        9.55      0.63 o 
  -8   9   1        0.62        0.99      0.40 o 
  -7   9   1       28.56       30.70      0.74 o 
  -6   9   1       14.63       12.65      0.57 o 
  -5   9   1      366.82      377.11      3.56 o 
  -4   9   1       74.87       78.96      0.81 o 
  -3   9   1      497.93      510.72      4.21 o 
  -2   9   1       40.32       35.69      0.50 o 
  -1   9   1      110.47      100.21      0.91 o 
   0   9   1      186.67      172.34      1.53 o 
   1   9   1        0.29        2.43      0.19 o 
   2   9   1      104.88       99.15      0.87 o 
   3   9   1      190.82      195.11      1.79 o 
   4   9   1      301.70      295.88      2.50 o 
   5   9   1       17.68       15.59      0.50 o 
   6   9   1       99.34       98.06      1.16 o 
   7   9   1        0.13        0.85      0.32 o 
   8   9   1       63.77       72.24      1.08 o 
   9   9   1       17.60       19.88      0.81 o 
  -9  10   1        8.29        6.03      0.59 o 
  -8  10   1       52.72       52.57      1.02 o 
  -7  10   1        1.10        0.75      0.37 o 
  -6  10   1       43.86       44.25      0.82 o 
  -5  10   1       31.38       31.32      0.67 o 
  -4  10   1        8.49        7.34      0.35 o 
  -3  10   1      234.32      238.80      2.28 o 
  -2  10   1      241.61      249.06      2.34 o 
  -1  10   1       16.84       18.42      0.80 o 
   0  10   1      530.39      517.26      4.23 o 
   1  10   1      190.48      189.42      1.69 o 
   2  10   1      307.65      314.38      2.72 o 
   3  10   1       82.14       75.74      0.88 o 
   4  10   1       70.24       69.06      0.82 o 
   5  10   1       14.76       16.18      0.49 o 
   6  10   1       17.87       19.27      0.57 o 
   7  10   1       71.87       75.14      1.07 o 
   8  10   1       12.61       11.83      0.60 o 
  -8  11   1        2.63        3.11      0.49 o 
  -7  11   1        6.57        6.58      0.47 o 
  -6  11   1       26.78       25.99      0.71 o 
  -5  11   1       64.68       63.43      0.96 o 
  -4  11   1        1.23        1.08      0.28 o 
  -3  11   1        9.31        9.30      0.40 o 
  -2  11   1      204.12      203.54      1.99 o 
  -1  11   1      156.96      153.63      1.55 o 
   0  11   1        3.60        4.22      0.80 o 
   1  11   1       37.96       44.14      0.85 o 
   2  11   1      393.47      397.74      3.68 o 
   3  11   1       49.54       47.44      0.74 o 
   4  11   1       14.63       14.91      0.47 o 
   5  11   1        3.41        3.54      0.42 o 
   6  11   1      113.94      112.40      1.41 o 
   7  11   1        5.98        6.51      0.47 o 
   8  11   1        7.99        8.06      0.55 o 
  -8  12   1        0.91        1.61      0.52 o 
  -7  12   1        1.38        1.25      0.45 o 
  -6  12   1        6.23        5.62      0.48 o 
  -5  12   1        9.08        8.22      0.47 o 
  -4  12   1       14.77       13.48      0.58 o 
  -3  12   1        7.09        6.88      0.44 o 
  -2  12   1       37.77       36.58      0.80 o 
  -1  12   1        0.87        0.72      0.31 o 
   0  12   1       55.53       55.43      0.84 o 
   1  12   1        0.71       -0.02      0.27 o 
   2  12   1        0.05        1.63      0.31 o 
   3  12   1        3.65        3.47      0.31 o 
   4  12   1       22.77       20.65      0.58 o 
   5  12   1        1.24        1.07      0.33 o 
   6  12   1       13.64       15.74      0.67 o 
   7  12   1        5.87        6.14      0.51 o 
   8  12   1       17.93       20.56      0.90 o 
  -7  13   1        0.11       -0.17      0.48 o 
  -6  13   1        0.04        0.15      0.41 o 
  -5  13   1       31.39       33.43      0.84 o 
  -4  13   1       32.62       29.07      0.78 o 
  -3  13   1       43.15       42.68      0.93 o 
  -2  13   1        5.06        4.87      0.44 o 
  -1  13   1       15.07       12.59      0.57 o 
   0  13   1       13.11       12.93      0.56 o 
   1  13   1       28.48       25.77      0.70 o 
   2  13   1        0.01        0.25      0.27 o 
   3  13   1        1.42        1.14      0.32 o 
   4  13   1       50.23       53.88      0.91 o 
   5  13   1        0.06       -0.14      0.38 o 
   6  13   1        5.77        6.91      0.47 o 
   7  13   1        5.70        5.99      0.52 o 
  -6  14   1        4.79        5.29      0.56 o 
  -5  14   1        0.26       -0.20      0.39 o 
  -4  14   1        1.66        1.81      0.40 o 
  -3  14   1       15.10       14.84      0.81 o 
  -2  14   1       52.28       56.22      1.08 o 
  -1  14   1        2.98        3.26      0.43 o 
   0  14   1       75.54       78.42      1.27 o 
   1  14   1       13.11       13.64      0.61 o 
   2  14   1       73.74       75.51      1.18 o 
   3  14   1        1.54        2.57      0.55 o 
   4  14   1       15.52       17.65      0.75 o 
   5  14   1        0.01       -0.20      0.36 o 
   6  14   1        1.96        2.55      0.48 o 
  -6  15   1        5.03        5.12      0.59 o 
  -5  15   1       20.98       22.72      0.90 o 
  -4  15   1        1.16        0.60      0.41 o 
  -3  15   1        0.69       -0.44      0.44 o 
  -2  15   1       48.74       51.19      1.07 o 
  -1  15   1       77.57       80.33      1.35 o 
   0  15   1        1.87        0.90      0.41 o 
   1  15   1        0.00        0.25      0.40 o 
   2  15   1      102.75      104.84      1.46 o 
   3  15   1       20.48       21.66      0.91 o 
   4  15   1        2.93        3.15      0.47 o 
   5  15   1        0.15       -0.29      0.43 o 
   6  15   1       34.21       37.71      1.17 o 
  -5  16   1        2.04        0.66      0.51 o 
  -4  16   1       15.01       15.03      0.71 o 
  -3  16   1        0.00       -0.14      0.40 o 
  -2  16   1       23.99       26.14      1.19 o 
  -1  16   1        1.91        2.51      0.48 o 
   0  16   1        8.31        6.29      0.52 o 
   1  16   1        6.80        7.62      0.53 o 
   2  16   1        0.00        0.82      0.39 o 
   3  16   1       21.82       26.64      0.83 o 
   4  16   1        7.55        6.40      0.54 o 
   5  16   1        5.59        5.54      0.54 o 
  -3  17   1        0.14       -0.36      0.46 o 
  -2  17   1       14.48       14.48      1.27 o 
  -1  17   1       37.16       38.64      1.04 o 
   0  17   1        0.04       -0.30      0.44 o 
   1  17   1       19.72       20.45      0.80 o 
   2  17   1        8.85        9.24      0.55 o 
   3  17   1       23.31       24.86      0.92 o 
  -1  18   1        0.01        0.21      0.49 o 
   0  18   1        0.62        0.22      0.49 o 
   1  18   1        0.17       -0.14      0.45 o 
 -10   0   2        0.05       -0.53      0.58 o 
  -9   0   2      161.17      141.63      2.43 o 
  -8   0   2       37.13       36.59      0.92 o 
  -7   0   2      749.61      663.21      7.28 o 
  -6   0   2      277.65      285.08      3.31 o 
  -5   0   2      270.31      254.51      2.93 o 
  -4   0   2       18.79       22.66      0.69 o 
  -3   0   2     2415.53     2546.59     22.52 o 
  -2   0   2        3.13        4.84      0.17 o 
  -1   0   2      194.59      209.64      4.52 o 
   0   0   2        5.10       12.88      0.29 o 
   1   0   2      610.83      636.98      6.99 o 
   2   0   2       39.03       39.65      0.60 o 
   3   0   2      231.57      277.61      3.01 o 
   4   0   2       54.06       61.85      0.85 o 
   5   0   2       95.61      100.40      1.19 o 
   6   0   2      618.29      577.04      6.26 o 
   7   0   2       70.84       69.44      1.07 o 
   8   0   2      203.55      203.63      3.23 o 
   9   0   2       34.14       30.46      1.44 o 
  10   0   2       36.94       44.06      1.75 o 
 -10   1   2       39.07       39.49      0.96 o 
  -9   1   2       14.35       14.83      0.63 o 
  -8   1   2        0.42        2.58      0.32 o 
  -7   1   2       17.60       10.39      0.45 o 
  -6   1   2      123.40      132.14      1.24 o 
  -5   1   2       13.53       10.31      0.27 o 
  -4   1   2      549.86      549.81      3.80 o 
  -3   1   2      468.26      522.20      3.58 o 
  -2   1   2      146.00      164.25      1.12 o 
  -1   1   2       24.26       26.78      0.29 o 
   1   1   2      117.69      100.74      0.82 o 
   2   1   2     1129.69     1193.28      8.58 o 
   3   1   2       26.49       33.47      0.37 o 
   4   1   2      544.64      511.98      3.97 o 
   5   1   2     1132.68     1082.39      8.25 o 
   6   1   2     1244.70     1219.28      9.30 o 
   7   1   2       89.27       83.40      0.93 o 
   8   1   2       97.67      100.01      1.44 o 
   9   1   2       34.49       33.73      0.94 o 
  10   1   2       87.62       95.73      1.73 o 
 -10   2   2        2.31        2.40      0.48 o 
  -9   2   2       12.17       12.28      0.52 o 
  -8   2   2        0.31       -0.03      0.28 o 
  -7   2   2       24.95       29.16      0.70 o 
  -6   2   2        0.07        0.66      0.16 o 
  -5   2   2      108.87      109.63      0.89 o 
  -4   2   2        0.04        0.36      0.15 o 
  -3   2   2      237.32      243.00      1.73 o 
  -2   2   2       46.91       45.84      0.68 o 
  -1   2   2      575.15      612.45      5.22 o 
   0   2   2        1.53        2.42      0.10 o 
   1   2   2     1325.37     1347.78     13.77 o 
   2   2   2       28.56       32.71      0.36 o 
   3   2   2      352.34      343.15      2.73 o 
   4   2   2       95.29       85.22      0.80 o 
   5   2   2      372.40      359.47      2.89 o 
   6   2   2       42.70       49.32      1.11 o 
   7   2   2       83.52       79.71      1.12 o 
   8   2   2       15.71       15.46      0.58 o 
   9   2   2       34.76       34.04      1.03 o 
  10   2   2        4.18        5.59      0.62 o 
 -10   3   2        1.04       -0.01      0.50 o 
  -9   3   2        2.33        1.07      0.36 o 
  -8   3   2      117.89       92.71      1.06 o 
  -7   3   2       42.47       36.05      0.57 o 
  -6   3   2       44.02       33.44      0.50 o 
  -5   3   2       55.25       54.91      0.57 o 
  -4   3   2        6.71        7.54      0.20 o 
  -3   3   2      285.15      315.47      2.62 o 
  -2   3   2      177.44      169.24      1.44 o 
  -1   3   2       20.78       24.19      0.29 o 
   0   3   2     2335.32     2459.39     17.29 o 
   1   3   2       43.35       34.37      0.40 o 
   2   3   2        8.62        6.17      0.22 o 
   3   3   2      159.81      159.05      1.10 o 
   4   3   2       36.51       28.21      0.38 o 
   5   3   2      655.77      623.37      4.86 o 
   6   3   2      468.58      456.04      3.65 o 
   7   3   2       19.29       20.21      0.81 o 
   8   3   2        9.92        9.88      0.48 o 
   9   3   2        3.41        2.83      0.54 o 
  10   3   2       22.32       26.79      1.05 o 
 -10   4   2        0.43        0.42      0.53 o 
  -9   4   2       39.73       31.35      0.83 o 
  -8   4   2       21.42       20.05      0.57 o 
  -7   4   2      252.58      220.12      1.85 o 
  -6   4   2      164.49      158.16      1.30 o 
  -5   4   2       11.17        9.18      0.26 o 
  -4   4   2       40.92       46.67      0.48 o 
  -3   4   2      620.42      663.68      4.49 o 
  -2   4   2        0.00        0.14      0.08 o 
  -1   4   2      247.90      288.76      2.38 o 
   0   4   2        0.78        0.02      0.06 o 
   1   4   2       99.94      101.94      0.80 o 
   2   4   2        7.68        8.09      0.28 o 
   3   4   2       13.67       18.52      0.33 o 
   4   4   2        0.71        2.06      0.14 o 
   5   4   2        1.87        2.38      0.22 o 
   6   4   2      656.96      624.58      5.28 o 
   7   4   2      166.81      163.82      2.61 o 
   8   4   2       70.67       75.99      1.18 o 
   9   4   2        3.66        3.91      0.56 o 
  10   4   2        7.63        9.57      0.70 o 
 -10   5   2       35.37       34.94      1.08 o 
  -9   5   2       13.46       13.42      0.59 o 
  -8   5   2        3.52        5.48      0.37 o 
  -7   5   2        6.78        3.20      0.29 o 
  -6   5   2       91.42       81.63      0.90 o 
  -5   5   2        0.84        0.14      0.17 o 
  -4   5   2      319.74      321.09      2.42 o 
  -3   5   2      184.87      217.18      1.75 o 
  -2   5   2       51.48       42.10      0.47 o 
  -1   5   2      107.83      106.38      1.91 o 
   0   5   2     1023.81     1076.85      7.94 o 
   1   5   2       10.54       10.32      0.22 o 
   2   5   2      245.12      241.68      1.72 o 
   3   5   2        2.16        3.34      0.13 o 
   4   5   2       54.63       51.82      0.51 o 
   5   5   2      483.73      474.73      4.00 o 
   6   5   2      462.19      462.25      4.20 o 
   7   5   2       25.93       27.26      0.72 o 
   8   5   2       13.54       15.21      0.64 o 
   9   5   2       43.84       45.06      1.04 o 
  10   5   2       36.34       42.36      1.20 o 
 -10   6   2        8.73        9.46      0.76 o 
  -9   6   2       16.38       19.48      0.69 o 
  -8   6   2        0.51        1.00      0.35 o 
  -7   6   2       23.23       27.52      0.58 o 
  -6   6   2        0.11        0.59      0.23 o 
  -5   6   2      161.91      159.72      1.35 o 
  -4   6   2        0.30        0.51      0.19 o 
  -3   6   2      368.37      363.61      2.82 o 
  -2   6   2       79.36       87.75      0.84 o 
  -1   6   2      894.93      937.02      8.28 o 
   0   6   2       63.58       67.10      0.57 o 
   1   6   2     2233.29     2237.33     15.77 o 
   2   6   2       88.13      101.80      1.17 o 
   3   6   2      497.36      460.64      3.22 o 
   4   6   2      244.23      225.89      1.60 o 
   5   6   2      979.36      954.18      7.78 o 
   6   6   2      119.53      122.29      1.39 o 
   7   6   2      181.06      175.13      1.88 o 
   8   6   2       39.69       36.95      0.86 o 
   9   6   2       88.72       91.79      1.43 o 
  10   6   2        6.34        4.96      0.62 o 
 -10   7   2       22.57       21.89      0.99 o 
  -9   7   2        0.69       -0.07      0.41 o 
  -8   7   2      198.12      178.05      2.03 o 
  -7   7   2       49.61       48.92      0.81 o 
  -6   7   2      211.86      205.00      1.83 o 
  -5   7   2       37.52       35.96      0.55 o 
  -4   7   2      233.61      230.15      1.75 o 
  -3   7   2      107.45      112.76      1.02 o 
  -2   7   2      544.55      547.34      4.41 o 
  -1   7   2        6.49        8.98      0.23 o 
   0   7   2        2.36        3.27      0.23 o 
   1   7   2       11.43       11.93      0.61 o 
   2   7   2      453.73      472.60      3.40 o 
   3   7   2      104.55      109.30      0.88 o 
   4   7   2      136.14      135.00      1.09 o 
   5   7   2      216.27      221.00      2.03 o 
   6   7   2       23.53       30.07      0.75 o 
   7   7   2        1.31        2.03      0.37 o 
   8   7   2        5.97        5.80      0.47 o 
   9   7   2       37.29       38.49      1.00 o 
  -9   8   2        2.03        2.31      0.47 o 
  -8   8   2        3.35        3.81      0.44 o 
  -7   8   2        1.38        0.81      0.33 o 
  -6   8   2       45.84       43.47      0.71 o 
  -5   8   2       95.28       96.66      1.08 o 
  -4   8   2       33.65       37.80      0.50 o 
  -3   8   2        2.06        1.16      0.24 o 
  -2   8   2        0.59        0.09      0.15 o 
  -1   8   2      307.58      320.15      2.65 o 
   0   8   2        0.51        0.49      0.17 o 
   1   8   2       45.66       43.71      0.49 o 
   2   8   2        4.98        6.62      0.18 o 
   3   8   2       69.92       63.20      0.60 o 
   4   8   2       24.95       24.25      0.40 o 
   5   8   2       52.40       58.15      0.74 o 
   6   8   2      452.59      446.89      3.87 o 
   7   8   2      229.04      227.61      2.21 o 
   8   8   2        0.25        0.14      0.40 o 
   9   8   2        4.66        5.67      0.54 o 
  -9   9   2        3.44        2.76      0.52 o 
  -8   9   2        9.19        8.44      0.52 o 
  -7   9   2        3.66        2.91      0.38 o 
  -6   9   2        1.02        1.02      0.31 o 
  -5   9   2        0.22        0.44      0.28 o 
  -4   9   2        0.15        0.05      0.21 o 
  -3   9   2       41.17       42.44      0.63 o 
  -2   9   2       93.70      102.81      1.02 o 
  -1   9   2       36.18       35.34      0.59 o 
   0   9   2       27.14       25.37      0.48 o 
   1   9   2        3.42        3.98      0.28 o 
   2   9   2       74.77       71.52      0.67 o 
   3   9   2        4.61        3.50      0.21 o 
   4   9   2      153.33      149.17      1.40 o 
   5   9   2       35.37       36.46      0.63 o 
   6   9   2        1.84        3.61      0.33 o 
   7   9   2        7.84        7.76      0.42 o 
   8   9   2       26.80       24.59      0.79 o 
   9   9   2        6.07        6.52      0.54 o 
  -9  10   2        0.63       -0.48      0.48 o 
  -8  10   2        0.15        0.70      0.41 o 
  -7  10   2        9.39        8.00      0.47 o 
  -6  10   2        2.27        1.47      0.34 o 
  -5  10   2        0.28        0.22      0.28 o 
  -4  10   2        0.70        0.75      0.23 o 
  -3  10   2        5.01        3.94      0.27 o 
  -2  10   2       59.59       58.62      0.77 o 
  -1  10   2       30.22       31.23      0.46 o 
   0  10   2       43.20       43.12      0.59 o 
   1  10   2      243.43      245.66      2.82 o 
   2  10   2       86.52       88.37      0.87 o 
   3  10   2        0.82        0.73      0.21 o 
   4  10   2      108.59      106.65      1.09 o 
   5  10   2      228.77      227.97      2.14 o 
   6  10   2       38.33       40.62      0.74 o 
   7  10   2       14.19       13.43      0.59 o 
   8  10   2        7.84        7.00      0.53 o 
  -8  11   2       42.59       42.49      1.17 o 
  -7  11   2       25.61       27.80      1.04 o 
  -6  11   2       40.90       42.37      0.97 o 
  -5  11   2       13.18       14.32      0.59 o 
  -4  11   2       40.76       41.43      0.80 o 
  -3  11   2       20.09       17.38      0.53 o 
  -2  11   2      106.22      111.49      1.35 o 
  -1  11   2        3.84        3.83      0.35 o 
   0  11   2        8.12        8.82      0.57 o 
   1  11   2        0.23       -0.16      0.33 o 
   2  11   2      149.81      152.05      1.47 o 
   3  11   2        8.37        8.19      0.41 o 
   4  11   2       50.13       52.67      0.74 o 
   5  11   2       97.36      103.76      1.19 o 
   6  11   2        6.91        6.24      0.39 o 
   7  11   2        8.28        5.91      0.45 o 
   8  11   2        0.02       -0.33      0.45 o 
  -8  12   2        0.04        0.56      0.53 o 
  -7  12   2        0.81        1.73      0.52 o 
  -6  12   2        8.23        6.66      0.51 o 
  -5  12   2       44.62       47.84      0.97 o 
  -4  12   2       15.84       16.31      0.61 o 
  -3  12   2        9.53        7.78      0.45 o 
  -2  12   2        0.00       -0.05      0.29 o 
  -1  12   2       57.74       57.43      0.88 o 
   0  12   2        0.45        0.30      0.25 o 
   1  12   2       12.68       13.98      0.44 o 
   2  12   2        5.22        6.18      0.31 o 
   3  12   2       12.45       12.78      0.43 o 
   4  12   2       14.58       16.90      0.52 o 
   5  12   2       10.39       10.33      0.44 o 
   6  12   2      119.43      120.38      1.49 o 
   7  12   2       68.25       70.94      1.34 o 
  -7  13   2        1.32        1.46      0.69 o 
  -6  13   2        5.44        4.23      0.49 o 
  -5  13   2        0.66       -0.05      0.38 o 
  -4  13   2        6.33        6.80      0.45 o 
  -3  13   2        2.48        1.62      0.38 o 
  -2  13   2       84.79       84.88      1.32 o 
  -1  13   2       10.54        9.55      0.54 o 
   0  13   2       75.74       74.75      1.06 o 
   1  13   2        2.13        1.86      0.32 o 
   2  13   2       73.42       70.72      0.95 o 
   3  13   2        2.26        3.77      0.38 o 
   4  13   2      123.31      126.09      2.16 o 
   5  13   2        0.48        0.42      0.32 o 
   6  13   2       11.04       12.14      0.76 o 
   7  13   2       20.59       22.65      0.77 o 
  -6  14   2        4.65        4.42      0.57 o 
  -5  14   2       12.74       12.46      0.60 o 
  -4  14   2        0.17       -0.37      0.37 o 
  -3  14   2       17.78       17.99      0.75 o 
  -2  14   2       18.60       18.09      0.71 o 
  -1  14   2       27.98       28.81      0.79 o 
   0  14   2       17.85       17.76      0.65 o 
   1  14   2        0.26       -0.25      0.35 o 
   2  14   2       40.52       39.93      0.74 o 
   3  14   2       91.78       90.66      1.39 o 
   4  14   2       40.47       42.73      0.81 o 
   5  14   2       15.11       15.15      0.57 o 
   6  14   2        4.72        5.37      0.46 o 
  -6  15   2        0.03        0.11      0.53 o 
  -5  15   2        1.88        2.47      0.51 o 
  -4  15   2        0.25        0.04      0.41 o 
  -3  15   2        2.80        1.23      0.43 o 
  -2  15   2        0.29        0.28      0.38 o 
  -1  15   2        1.06        1.06      0.41 o 
   0  15   2        0.64       -0.36      0.36 o 
   1  15   2        1.29        0.91      0.39 o 
   2  15   2        5.70        5.81      0.42 o 
   3  15   2        1.14        1.68      0.38 o 
   4  15   2        0.56        0.87      0.36 o 
   5  15   2       36.84       39.29      0.93 o 
  -5  16   2        1.71        1.07      0.53 o 
  -4  16   2        3.52        2.97      0.52 o 
  -3  16   2        0.63        0.13      0.44 o 
  -2  16   2        0.02       -0.09      0.42 o 
  -1  16   2        0.68        0.01      0.41 o 
   0  16   2        0.00       -0.38      0.38 o 
   1  16   2        2.87        2.10      0.53 o 
   2  16   2        0.23        0.33      0.37 o 
   3  16   2        3.94        3.53      0.42 o 
   4  16   2        1.68        1.13      0.42 o 
  -3  17   2        0.00       -0.46      0.46 o 
  -2  17   2        4.44        4.81      0.54 o 
  -1  17   2        2.62        2.12      0.49 o 
   0  17   2        3.56        3.61      0.45 o 
   1  17   2        0.16        0.54      0.40 o 
   2  17   2        1.88        2.51      0.42 o 
   3  17   2        0.21        1.23      0.43 o 
   0  18   2        8.14        7.42      0.60 o 
 -10   1   3        6.76        7.76      0.59 o 
  -9   1   3       24.73       26.17      0.81 o 
  -8   1   3       17.88       16.27      0.50 o 
  -7   1   3       26.46       23.45      0.56 o 
  -6   1   3       40.21       31.99      0.49 o 
  -5   1   3      121.81      105.27      0.90 o 
  -4   1   3       62.37       89.76      0.76 o 
  -3   1   3        1.54        1.44      0.11 o 
  -2   1   3       10.74        9.75      0.16 o 
  -1   1   3      463.28      501.12      3.90 o 
   0   1   3      292.69      297.86      3.09 o 
   1   1   3      312.20      331.41      2.43 o 
   2   1   3     2802.50     3084.64     30.08 o 
   3   1   3        0.04        0.45      0.14 o 
   4   1   3        8.49       10.65      0.26 o 
   5   1   3        0.13       -0.22      0.22 o 
   6   1   3       46.16       48.00      0.88 o 
   7   1   3      234.84      213.21      2.22 o 
   8   1   3       11.76       11.41      0.51 o 
   9   1   3       36.57       35.76      0.93 o 
  10   1   3        2.27        2.19      0.57 o 
 -10   2   3        1.93        2.70      0.47 o 
  -9   2   3       80.28       77.46      1.13 o 
  -8   2   3       45.30       40.45      0.74 o 
  -7   2   3        0.73        4.11      0.29 o 
  -6   2   3      130.74      106.52      1.01 o 
  -5   2   3       36.28       35.00      0.44 o 
  -4   2   3      542.26      558.13      3.86 o 
  -3   2   3       57.34       45.43      0.43 o 
  -2   2   3      754.18      848.54      6.71 o 
  -1   2   3       99.29      106.79      0.90 o 
   0   2   3       96.14       92.70      0.92 o 
   1   2   3     1986.98     2164.08     29.49 o 
   2   2   3      775.38      812.50      5.65 o 
   3   2   3      513.91      569.24      4.10 o 
   4   2   3      353.54      341.38      2.54 o 
   5   2   3       55.70       48.08      0.72 o 
   6   2   3     1899.64     1830.29     16.17 o 
   7   2   3       20.96       23.08      0.78 o 
   8   2   3      150.17      140.41      1.82 o 
   9   2   3       16.93       16.47      0.87 o 
  10   2   3       43.60       46.76      1.19 o 
 -10   3   3       44.37       49.96      1.10 o 
  -9   3   3       40.21       39.98      0.79 o 
  -8   3   3       77.64       74.98      0.96 o 
  -7   3   3      104.90       97.99      1.00 o 
  -6   3   3      121.75      114.36      1.07 o 
  -5   3   3      313.81      282.56      2.08 o 
  -4   3   3      178.23      197.59      1.48 o 
  -3   3   3      211.36      201.91      1.54 o 
  -2   3   3       26.46       23.03      0.29 o 
  -1   3   3      980.13     1008.82      9.40 o 
   0   3   3       86.29       88.65      0.99 o 
   1   3   3     1391.57     1405.31     12.62 o 
   2   3   3     1397.50     1559.53     10.57 o 
   3   3   3      138.75      122.56      0.94 o 
   4   3   3        4.34        3.73      0.14 o 
   5   3   3      353.80      328.47      3.12 o 
   6   3   3       62.86       68.11      1.52 o 
   7   3   3       13.03       11.33      0.50 o 
   8   3   3       37.06       36.48      0.84 o 
   9   3   3      125.84      124.24      1.90 o 
  10   3   3        0.62        0.62      0.53 o 
 -10   4   3       68.24       73.92      1.45 o 
  -9   4   3       23.40       22.46      0.66 o 
  -8   4   3       41.70       37.96      0.66 o 
  -7   4   3       29.41       31.06      0.55 o 
  -6   4   3      210.02      191.38      1.52 o 
  -5   4   3       70.34       73.47      0.70 o 
  -4   4   3      245.64      233.91      1.73 o 
  -3   4   3       65.78       68.56      0.90 o 
  -2   4   3      438.64      452.95      4.89 o 
  -1   4   3       95.63      101.00      0.84 o 
   0   4   3      451.20      454.39      3.21 o 
   1   4   3      349.65      388.76      3.51 o 
   2   4   3      250.28      257.15      1.96 o 
   3   4   3      269.83      281.61      2.09 o 
   4   4   3      133.62      129.98      1.16 o 
   5   4   3        4.36        3.44      0.33 o 
   6   4   3       15.55       18.65      2.39 o 
   7   4   3        9.23       10.25      0.81 o 
   8   4   3       15.39       17.39      0.65 o 
   9   4   3        0.03        0.47      0.51 o 
  10   4   3       21.06       22.16      0.97 o 
 -10   5   3        8.22        7.75      0.66 o 
  -9   5   3        2.08        0.45      0.45 o 
  -8   5   3        6.81        7.01      0.40 o 
  -7   5   3       47.24       43.25      0.65 o 
  -6   5   3        4.58        8.07      0.31 o 
  -5   5   3       46.73       44.07      0.73 o 
  -4   5   3        7.87        5.61      0.25 o 
  -3   5   3      439.76      458.58      3.75 o 
  -2   5   3        7.04        5.75      0.21 o 
  -1   5   3       50.79       45.76      0.57 o 
   0   5   3      143.05      143.87      1.02 o 
   1   5   3      115.95      116.56      2.25 o 
   2   5   3     1075.76     1151.42      8.38 o 
   3   5   3      284.27      282.45      2.01 o 
   4   5   3        9.13        7.84      0.22 o 
   5   5   3      447.00      449.93      5.37 o 
   6   5   3        5.13        6.83      1.06 o 
   7   5   3      617.59      569.64      5.63 o 
   8   5   3        2.89        2.04      0.40 o 
   9   5   3        6.01        5.81      0.90 o 
  10   5   3        2.32        1.68      0.54 o 
 -10   6   3       16.87       22.28      0.94 o 
  -9   6   3        0.56       -0.36      0.40 o 
  -8   6   3        2.02        1.07      0.35 o 
  -7   6   3       40.43       31.03      0.65 o 
  -6   6   3        0.90        1.45      0.26 o 
  -5   6   3       10.32        9.62      0.31 o 
  -4   6   3        8.35        8.89      0.26 o 
  -3   6   3        0.77        1.93      0.17 o 
  -2   6   3        0.05        0.24      0.16 o 
  -1   6   3       21.32       25.82      2.08 o 
   0   6   3      162.23      165.11      1.25 o 
   1   6   3      559.17      617.12      5.39 o 
   2   6   3        3.65        4.64      0.19 o 
   3   6   3      196.33      222.91      1.63 o 
   4   6   3       12.33        9.31      0.28 o 
   5   6   3       36.33       34.00      0.79 o 
   6   6   3      326.93      317.14      3.15 o 
   7   6   3       19.04       20.16      1.63 o 
   8   6   3        0.44       -0.36      0.36 o 
   9   6   3        3.45        4.31      0.53 o 
  -9   7   3        0.07       -0.40      0.40 o 
  -8   7   3       19.32       18.64      0.97 o 
  -7   7   3        2.55        2.58      0.33 o 
  -6   7   3       21.52       19.54      0.77 o 
  -5   7   3       18.33       14.00      0.47 o 
  -4   7   3       38.22       37.59      0.55 o 
  -3   7   3        1.91        1.27      0.18 o 
  -2   7   3        0.01        0.23      0.16 o 
  -1   7   3       53.64       54.19      0.71 o 
   0   7   3        0.00        0.11      0.12 o 
   1   7   3      293.06      296.29      2.17 o 
   2   7   3      132.29      149.96      1.35 o 
   3   7   3        1.15        2.54      0.29 o 
   4   7   3       51.33       47.99      1.20 o 
   5   7   3      145.36      138.64      1.93 o 
   6   7   3       28.88       30.98      0.91 o 
   7   7   3       19.09       20.92      1.40 o 
   8   7   3       52.39       48.47      0.96 o 
   9   7   3       37.19       36.16      0.96 o 
  -9   8   3       14.34       14.37      0.72 o 
  -8   8   3        3.66        3.85      0.46 o 
  -7   8   3        9.50       11.71      0.51 o 
  -6   8   3       84.73       77.01      1.15 o 
  -5   8   3       30.01       26.92      0.57 o 
  -4   8   3       47.84       38.80      0.53 o 
  -3   8   3       26.20       28.96      0.47 o 
  -2   8   3       82.14       75.15      0.79 o 
  -1   8   3       64.80       66.41      0.61 o 
   0   8   3      148.15      148.18      1.11 o 
   1   8   3      225.20      243.40      1.82 o 
   2   8   3       62.95       60.77      0.55 o 
   3   8   3      168.94      168.59      1.59 o 
   4   8   3        9.58        9.68      0.41 o 
   5   8   3        0.03        0.56      0.23 o 
   6   8   3        8.28        7.83      0.51 o 
   7   8   3        6.95        7.80      0.66 o 
   8   8   3        0.14        0.11      0.38 o 
   9   8   3        0.78        0.67      0.44 o 
  -9   9   3        3.88        2.73      0.53 o 
  -8   9   3        3.47        5.60      0.49 o 
  -7   9   3       50.43       51.67      0.94 o 
  -6   9   3        2.80        3.71      0.49 o 
  -5   9   3       76.24       70.59      0.96 o 
  -4   9   3       10.08       10.32      0.39 o 
  -3   9   3      296.98      291.42      2.52 o 
  -2   9   3       16.44       16.05      0.36 o 
  -1   9   3       69.47       60.30      0.63 o 
   0   9   3       15.28       13.18      0.25 o 
   1   9   3       83.82       79.93      0.70 o 
   2   9   3      177.76      179.17      1.40 o 
   3   9   3       96.62       93.35      0.82 o 
   4   9   3       10.97        9.66      0.30 o 
   5   9   3      310.45      316.81      3.34 o 
   6   9   3        0.58        0.63      0.28 o 
   7   9   3      287.46      276.29      3.41 o 
   8   9   3        1.15        0.38      0.39 o 
  -8  10   3       13.34       12.97      0.66 o 
  -7  10   3       57.76       55.70      1.11 o 
  -6  10   3       24.17       20.94      0.72 o 
  -5  10   3       40.54       41.81      0.77 o 
  -4  10   3       28.24       26.08      0.64 o 
  -3  10   3       16.23       17.65      0.52 o 
  -2  10   3       71.89       67.89      0.85 o 
  -1  10   3       10.96        9.84      0.31 o 
   0  10   3      237.21      233.87      1.80 o 
   1  10   3      115.57      123.53      1.03 o 
   2  10   3      121.01      118.68      1.00 o 
   3  10   3       45.27       47.53      0.57 o 
   4  10   3       92.58       88.67      1.00 o 
   5  10   3       12.67       12.79      0.41 o 
   6  10   3        7.93        7.64      0.37 o 
   7  10   3       15.66       15.07      0.63 o 
   8  10   3       14.87       16.21      0.67 o 
  -8  11   3        0.14        0.41      0.53 o 
  -7  11   3       12.66       12.69      0.65 o 
  -6  11   3        1.14        1.19      0.40 o 
  -5  11   3       18.65       17.63      1.35 o 
  -4  11   3        0.08       -0.12      0.30 o 
  -3  11   3       44.41       39.40      0.97 o 
  -2  11   3       17.94       18.04      0.51 o 
  -1  11   3       33.54       30.49      0.59 o 
   0  11   3       24.01       25.04      0.46 o 
   1  11   3        0.12       -0.15      0.26 o 
   2  11   3        0.30        0.45      0.16 o 
   3  11   3       76.63       76.03      0.88 o 
   4  11   3       45.47       42.43      0.75 o 
   5  11   3       12.88       12.77      0.51 o 
   6  11   3       11.95       12.08      0.46 o 
   7  11   3       33.25       34.92      1.11 o 
   8  11   3       28.63       28.42      0.85 o 
  -8  12   3        9.67        9.10      0.72 o 
  -7  12   3        0.10       -0.29      0.49 o 
  -6  12   3        0.05       -0.17      0.41 o 
  -5  12   3        1.28        0.42      0.49 o 
  -4  12   3       14.39       13.52      0.63 o 
  -3  12   3        0.05       -0.10      0.29 o 
  -2  12   3       15.01       12.45      0.50 o 
  -1  12   3        0.65        0.24      0.26 o 
   0  12   3        0.04        0.11      0.25 o 
   1  12   3       37.46       38.15      0.61 o 
   2  12   3        2.50        2.22      0.24 o 
   3  12   3       32.60       29.39      0.56 o 
   4  12   3       21.19       19.17      0.50 o 
   5  12   3        2.03        1.81      0.28 o 
   6  12   3       51.86       50.62      0.85 o 
   7  12   3        1.08        1.49      0.36 o 
  -7  13   3        1.89        2.57      0.58 o 
  -6  13   3        4.20        3.93      0.48 o 
  -5  13   3        2.97        2.84      0.44 o 
  -4  13   3        0.70        0.26      0.40 o 
  -3  13   3       15.17       15.15      0.68 o 
  -2  13   3        0.28       -0.10      0.32 o 
  -1  13   3        1.02        0.61      0.28 o 
   0  13   3       10.89        9.57      0.38 o 
   1  13   3        0.68       -0.02      0.23 o 
   2  13   3       38.15       35.61      0.64 o 
   3  13   3        2.02        1.25      0.26 o 
   4  13   3       17.01       14.49      0.48 o 
   5  13   3       39.93       42.46      1.00 o 
   6  13   3        2.24        2.14      0.42 o 
   7  13   3       27.41       26.61      0.92 o 
  -6  14   3        1.11        0.78      0.55 o 
  -5  14   3        9.89        9.56      0.57 o 
  -4  14   3        1.03        0.54      0.40 o 
  -3  14   3        1.53        1.60      0.42 o 
  -2  14   3        4.85        4.67      0.49 o 
  -1  14   3        0.00       -0.32      0.32 o 
   0  14   3       29.99       32.16      0.69 o 
   1  14   3        9.74       10.46      0.47 o 
   2  14   3       15.28       15.71      0.63 o 
   3  14   3        3.19        3.41      0.31 o 
   4  14   3       11.01       12.56      0.43 o 
   5  14   3        2.25        2.14      0.41 o 
   6  14   3        1.64        1.34      0.45 o 
  -5  15   3        4.17        4.77      0.57 o 
  -4  15   3        0.07       -0.13      0.41 o 
  -3  15   3        7.77        7.31      0.62 o 
  -2  15   3        5.77        5.01      0.49 o 
  -1  15   3        9.28        9.13      0.51 o 
   0  15   3        8.23        8.07      0.44 o 
   1  15   3        0.52        0.15      0.30 o 
   2  15   3        0.23        0.39      0.31 o 
   3  15   3       25.21       27.06      0.65 o 
   4  15   3       12.34       11.09      0.59 o 
   5  15   3        6.85        5.25      0.53 o 
  -4  16   3       11.68       11.34      0.77 o 
  -3  16   3        0.02       -0.44      0.44 o 
  -2  16   3       12.68       11.52      0.60 o 
  -1  16   3        0.37        0.28      0.40 o 
   0  16   3        0.48       -0.06      0.37 o 
   1  16   3        8.51        7.79      0.44 o 
   2  16   3        2.33        2.51      0.33 o 
   3  16   3        7.65        6.16      0.52 o 
   4  16   3       11.41       10.69      1.20 o 
  -3  17   3        0.10       -0.45      0.45 o 
  -2  17   3        0.07       -0.43      0.43 o 
  -1  17   3        6.30        6.87      0.55 o 
   0  17   3        4.29        3.66      0.51 o 
   1  17   3        5.34        4.62      0.46 o 
   2  17   3        5.15        5.01      0.45 o 
 -10   0   4      167.76      171.84      2.97 o 
  -9   0   4        6.34       10.23      0.69 o 
  -8   0   4       55.01       56.70      1.16 o 
  -7   0   4        2.22        6.54      1.39 o 
  -6   0   4      268.21      263.10      4.16 o 
  -5   0   4      398.36      387.80      4.80 o 
  -4   0   4     1314.87     1269.39     13.36 o 
  -3   0   4      137.59      158.76      3.24 o 
  -2   0   4      256.02      351.94      8.99 o 
  -1   0   4      341.96      402.27      8.78 o 
   0   0   4       48.52       41.15      0.84 o 
   1   0   4     1546.57     1557.21     18.30 o 
   2   0   4     2180.15     2383.51     26.27 o 
   3   0   4      178.98      261.91      3.04 o 
   4   0   4      105.40      102.42      1.35 o 
   5   0   4      937.63      921.20     10.28 o 
   6   0   4      297.62      280.62      4.32 o 
   7   0   4       19.55       15.49      0.80 o 
   8   0   4       15.35       17.90      0.90 o 
   9   0   4       38.88       42.20      1.53 o 
  10   0   4       24.19       23.39      1.38 o 
 -10   1   4        0.03        2.69      0.58 o 
  -9   1   4      157.22      151.64      1.71 o 
  -8   1   4        0.28        0.07      0.28 o 
  -7   1   4      220.01      206.01      1.85 o 
  -6   1   4      190.11      164.10      1.42 o 
  -5   1   4      462.40      457.41      3.40 o 
  -4   1   4        1.94        3.00      0.29 o 
  -3   1   4      519.98      545.72      3.64 o 
  -2   1   4     2118.67     2427.66     19.39 o 
  -1   1   4     4013.36     4337.75     33.67 o 
   0   1   4      378.98      416.47      6.10 o 
   1   1   4       48.58       52.43      2.26 o 
   2   1   4     1600.85     1713.74     17.34 o 
   3   1   4       41.17       45.41      1.18 o 
   4   1   4      402.59      415.59      3.65 o 
   5   1   4       44.42       47.74      1.48 o 
   6   1   4       59.11       58.51      1.07 o 
   7   1   4       15.29       14.24      0.54 o 
   8   1   4       83.15       80.70      1.17 o 
   9   1   4        0.66       -0.46      0.46 o 
  10   1   4       25.28       24.52      1.02 o 
 -10   2   4       20.95       23.13      0.97 o 
  -9   2   4        0.00        0.32      0.37 o 
  -8   2   4       84.02       78.03      0.98 o 
  -7   2   4       11.87       10.03      0.36 o 
  -6   2   4      128.07      115.26      1.09 o 
  -5   2   4       25.74       22.41      0.51 o 
  -4   2   4      191.66      198.80      1.67 o 
  -3   2   4       62.21       62.68      0.62 o 
  -2   2   4      467.12      494.88      3.98 o 
  -1   2   4      373.92      433.48      3.33 o 
   0   2   4      234.55      248.04      1.86 o 
   1   2   4      267.06      278.12      2.69 o 
   2   2   4       52.83       59.09      0.64 o 
   3   2   4      153.51      152.76      1.26 o 
   4   2   4        6.65        7.04      0.20 o 
   5   2   4       59.21       53.81      1.21 o 
   6   2   4       10.17        9.55      0.38 o 
   7   2   4       27.38       24.09      0.66 o 
   8   2   4        0.04       -0.27      0.32 o 
   9   2   4       19.64       18.51      0.83 o 
  10   2   4        0.25        0.37      0.51 o 
 -10   3   4        1.91        2.80      0.48 o 
  -9   3   4        4.12        3.50      0.43 o 
  -8   3   4        3.51        3.49      0.37 o 
  -7   3   4       12.50        8.92      0.45 o 
  -6   3   4       27.76       21.85      0.56 o 
  -5   3   4        0.31       -0.33      0.36 o 
  -4   3   4      138.75      129.33      1.10 o 
  -3   3   4       12.73       14.42      0.30 o 
  -2   3   4      386.86      434.46      3.37 o 
  -1   3   4     1441.62     1552.95     20.54 o 
   0   3   4       71.16       69.07      0.54 o 
   1   3   4      177.32      181.13      2.01 o 
   2   3   4      374.08      438.76      4.68 o 
   3   3   4      147.19      149.42      1.13 o 
   4   3   4       21.55       22.44      0.39 o 
   5   3   4       27.13       22.55      1.51 o 
   6   3   4       23.60       19.99      0.53 o 
   7   3   4       13.83       12.51      1.21 o 
   8   3   4       12.02       11.31      0.52 o 
   9   3   4       18.04       16.55      0.79 o 
  10   3   4        0.03        0.14      0.50 o 
 -10   4   4       59.73       68.85      1.60 o 
  -9   4   4        1.36        0.26      0.40 o 
  -8   4   4        1.54        2.12      0.34 o 
  -7   4   4       15.20       13.24      0.42 o 
  -6   4   4       42.35       39.16      0.59 o 
  -5   4   4      107.10       96.08      1.75 o 
  -4   4   4      399.24      367.98      2.62 o 
  -3   4   4        4.97        7.44      0.27 o 
  -2   4   4      468.96      523.40      4.33 o 
  -1   4   4        0.07        0.65      0.32 o 
   0   4   4       30.44       35.70      0.72 o 
   1   4   4      272.62      253.04      2.40 o 
   2   4   4      687.33      745.35      6.78 o 
   3   4   4      369.09      445.46      3.45 o 
   4   4   4        0.25        0.21      0.12 o 
   5   4   4      336.34      318.58      2.91 o 
   6   4   4       79.46       74.39      1.12 o 
   7   4   4        0.49        0.44      0.90 o 
   8   4   4        0.06       -0.37      0.37 o 
   9   4   4        7.47        7.86      0.58 o 
 -10   5   4        0.60        3.30      0.60 o 
  -9   5   4       83.23       79.94      1.11 o 
  -8   5   4        3.97        4.09      0.37 o 
  -7   5   4       37.10       36.85      0.66 o 
  -6   5   4      110.82      100.82      1.02 o 
  -5   5   4      294.46      274.00      2.07 o 
  -4   5   4        4.67        4.26      0.19 o 
  -3   5   4      113.21      106.31      0.96 o 
  -2   5   4      823.63      873.52     14.53 o 
  -1   5   4     1217.56     1272.64     13.33 o 
   0   5   4       68.89       68.56      0.84 o 
   1   5   4       36.90       44.37      3.42 o 
   2   5   4      515.37      489.26      4.54 o 
   3   5   4       76.93       75.71      1.81 o 
   4   5   4      213.51      214.23      1.65 o 
   5   5   4       62.63       61.75      0.71 o 
   6   5   4       45.95       49.62      3.18 o 
   7   5   4       33.88       31.90      1.25 o 
   8   5   4       22.60       21.51      0.78 o 
   9   5   4        0.70        0.08      0.46 o 
 -10   6   4       41.40       42.35      1.21 o 
  -9   6   4        1.07        1.54      0.46 o 
  -8   6   4      197.59      189.23      1.97 o 
  -7   6   4       24.62       20.59      0.91 o 
  -6   6   4      271.84      264.26      2.28 o 
  -5   6   4       42.14       41.11      1.36 o 
  -4   6   4      404.26      412.12      3.25 o 
  -3   6   4       83.84       80.85      0.85 o 
  -2   6   4      903.41      904.91      6.81 o 
  -1   6   4      529.98      541.80      4.36 o 
   0   6   4      400.27      410.41      3.37 o 
   1   6   4      393.16      388.45      3.87 o 
   2   6   4       69.72       83.25      2.16 o 
   3   6   4      338.49      319.91      3.44 o 
   4   6   4        0.23       -0.02      0.18 o 
   5   6   4      128.56      122.82      1.19 o 
   6   6   4       17.48       17.53      0.53 o 
   7   6   4       49.45       48.45      0.94 o 
   8   6   4        4.21        3.32      0.43 o 
   9   6   4       51.86       51.73      1.16 o 
  -9   7   4       43.74       45.98      1.03 o 
  -8   7   4        2.59        3.35      0.41 o 
  -7   7   4       47.88       46.46      0.81 o 
  -6   7   4        1.46        1.02      0.37 o 
  -5   7   4      273.19      271.54      2.30 o 
  -4   7   4      164.30      150.79      1.45 o 
  -3   7   4      122.44      107.62      1.07 o 
  -2   7   4        1.46        3.39      0.18 o 
  -1   7   4       70.59       81.24      1.42 o 
   0   7   4      310.16      286.40      2.00 o 
   1   7   4      319.12      326.20      3.57 o 
   2   7   4        0.73        3.76      0.28 o 
   3   7   4      221.68      228.02      2.32 o 
   4   7   4       34.07       30.64      0.58 o 
   5   7   4       52.27       49.38      0.65 o 
   6   7   4      136.93      125.44      1.50 o 
   7   7   4       25.51       25.80      1.31 o 
   8   7   4        2.60        1.76      0.52 o 
   9   7   4       11.17       11.48      0.65 o 
  -9   8   4        0.11       -0.24      0.55 o 
  -8   8   4       26.98       24.67      0.98 o 
  -7   8   4       29.60       27.00      0.70 o 
  -6   8   4       28.71       28.98      0.68 o 
  -5   8   4        1.43        0.99      0.27 o 
  -4   8   4        0.99        0.67      0.32 o 
  -3   8   4      183.35      179.52      1.65 o 
  -2   8   4      545.14      557.98      6.40 o 
  -1   8   4      131.89      122.75      1.00 o 
   0   8   4      224.30      226.68      1.63 o 
   1   8   4       21.97       20.99      0.31 o 
   2   8   4       12.10       14.40      0.47 o 
   3   8   4      453.90      457.45      6.72 o 
   4   8   4      105.26      101.27      1.05 o 
   5   8   4        2.47        2.82      0.39 o 
   6   8   4        1.97        1.93      0.27 o 
   7   8   4       37.52       38.99      2.24 o 
   8   8   4       24.18       20.42      0.67 o 
   9   8   4        2.23        1.19      0.44 o 
  -9   9   4        0.06        0.46      0.58 o 
  -8   9   4       13.25       11.32      0.66 o 
  -7   9   4       58.87       57.82      1.13 o 
  -6   9   4        8.47        7.81      0.56 o 
  -5   9   4        0.44       -0.29      0.29 o 
  -4   9   4       16.75       14.46      0.82 o 
  -3   9   4       72.24       73.83      0.92 o 
  -2   9   4       19.80       20.80      0.45 o 
  -1   9   4       10.62       12.19      0.24 o 
   0   9   4       51.75       45.88      0.45 o 
   1   9   4       19.79       19.77      0.43 o 
   2   9   4        0.17        0.40      0.26 o 
   3   9   4        0.01        0.31      0.30 o 
   4   9   4        0.08       -0.03      0.18 o 
   5   9   4        3.32        2.95      0.23 o 
   6   9   4        1.10        0.38      0.29 o 
   7   9   4        6.09        5.34      0.36 o 
   8   9   4        6.20        5.26      0.42 o 
  -8  10   4       19.01       18.44      0.85 o 
  -7  10   4        2.39        3.29      0.50 o 
  -6  10   4       10.55       10.27      0.56 o 
  -5  10   4        1.15        0.85      0.32 o 
  -4  10   4       22.99       20.43      0.77 o 
  -3  10   4        1.15        0.92      0.28 o 
  -2  10   4      115.10      110.02      1.21 o 
  -1  10   4       64.30       61.81      0.68 o 
   0  10   4       39.90       40.09      0.45 o 
   1  10   4       35.19       37.52      0.54 o 
   2  10   4        0.00       -0.12      0.12 o 
   3  10   4       47.33       43.88      1.25 o 
   4  10   4       21.57       19.30      0.56 o 
   5  10   4        9.69        9.28      0.33 o 
   6  10   4        1.93        1.74      0.38 o 
   7  10   4        0.07       -0.09      0.27 o 
   8  10   4       12.20       12.89      0.72 o 
  -8  11   4        0.82        0.20      0.54 o 
  -7  11   4       14.37       15.24      0.70 o 
  -6  11   4        0.04       -0.34      0.41 o 
  -5  11   4      111.60      113.86      1.57 o 
  -4  11   4       10.58        9.01      0.46 o 
  -3  11   4       17.77       16.81      0.98 o 
  -2  11   4        3.55        2.82      0.30 o 
  -1  11   4       28.66       26.16      0.44 o 
   0  11   4       54.50       51.70      0.59 o 
   1  11   4       56.26       56.55      0.70 o 
   2  11   4        2.27        2.69      0.23 o 
   3  11   4       27.17       28.25      0.45 o 
   4  11   4        3.18        4.60      0.31 o 
   5  11   4        0.20       -0.30      0.30 o 
   6  11   4       37.02       38.24      1.17 o 
   7  11   4        0.26        1.01      0.44 o 
  -7  12   4        8.10        7.70      0.66 o 
  -6  12   4       13.71       14.64      0.66 o 
  -5  12   4        6.18        5.34      0.47 o 
  -4  12   4        7.72        7.35      0.50 o 
  -3  12   4       83.94       82.11      1.18 o 
  -2  12   4      145.17      145.02      1.70 o 
  -1  12   4       39.74       37.29      0.64 o 
   0  12   4       77.06       79.73      0.98 o 
   1  12   4       18.86       18.43      0.52 o 
   2  12   4        0.03        0.01      0.17 o 
   3  12   4      135.65      130.02      1.33 o 
   4  12   4       48.13       49.52      2.03 o 
   5  12   4        3.43        2.97      0.31 o 
   6  12   4        6.03        6.56      0.45 o 
   7  12   4       15.44       17.52      0.73 o 
  -7  13   4       64.90       71.67      1.51 o 
  -6  13   4        0.37        0.66      0.49 o 
  -5  13   4        6.98        7.73      0.54 o 
  -4  13   4       18.29       16.19      0.78 o 
  -3  13   4       88.56       90.51      1.43 o 
  -2  13   4        6.07        5.09      0.39 o 
  -1  13   4       18.26       18.60      0.52 o 
   0  13   4       60.84       58.22      0.81 o 
   1  13   4       26.76       26.19      0.50 o 
   2  13   4       33.83       32.77      0.98 o 
   3  13   4        3.69        4.49      0.30 o 
   4  13   4       10.80       10.31      0.66 o 
   5  13   4        0.05       -0.51      0.51 o 
   6  13   4        4.82        4.10      0.77 o 
  -6  14   4       13.32       13.67      0.74 o 
  -5  14   4        0.37       -0.38      0.46 o 
  -4  14   4        7.75        8.99      0.58 o 
  -3  14   4        3.97        5.07      0.48 o 
  -2  14   4        0.39       -0.43      0.43 o 
  -1  14   4        0.31       -0.28      0.28 o 
   0  14   4        0.01        0.03      0.25 o 
   1  14   4        0.71        0.34      0.22 o 
   2  14   4        8.68        7.90      0.46 o 
   3  14   4        0.00        0.31      0.27 o 
   4  14   4       16.61       17.15      0.84 o 
   5  14   4        0.54        0.03      0.54 o 
  -5  15   4        7.44        6.77      0.62 o 
  -4  15   4        5.91        4.45      0.53 o 
  -3  15   4        4.06        2.89      0.47 o 
  -2  15   4       12.68        9.47      0.53 o 
  -1  15   4       36.62       32.29      0.83 o 
   0  15   4        0.31        0.20      0.32 o 
   1  15   4        0.45        0.30      0.28 o 
   2  15   4       14.01       12.76      0.53 o 
   3  15   4        0.15        0.01      0.31 o 
   4  15   4        4.53        2.92      0.68 o 
   5  15   4        6.01        4.86      0.80 o 
  -4  16   4        0.30        0.40      0.48 o 
  -3  16   4        6.20        6.10      0.55 o 
  -2  16   4        4.66        4.63      0.60 o 
  -1  16   4        0.09        0.06      0.37 o 
   0  16   4        2.10        1.90      0.38 o 
   1  16   4        0.25       -0.81      0.81 o 
   2  16   4        2.56        1.49      0.46 o 
   3  16   4        7.34        6.54      0.77 o 
  -2  17   4        0.75       -0.44      0.44 o 
  -1  17   4        2.40        2.34      0.61 o 
   0  17   4        8.33        8.06      0.52 o 
   1  17   4        1.85        0.64      0.50 o 
   2  17   4        5.86        5.51      0.71 o 
 -10   1   5        5.05        5.04      0.61 o 
  -9   1   5       24.25       24.22      0.79 o 
  -8   1   5       39.49       44.90      0.93 o 
  -7   1   5      135.01      130.57      1.39 o 
  -6   1   5        5.51        5.84      0.43 o 
  -5   1   5      913.35      893.91      6.21 o 
  -4   1   5       16.40       15.68      0.26 o 
  -3   1   5       86.64       84.01      0.71 o 
  -2   1   5        3.63       -0.05      0.18 o 
  -1   1   5      222.66      252.24      2.05 o 
   0   1   5       43.23       42.76      0.53 o 
   1   1   5      122.61      129.17      0.99 o 
   2   1   5      365.46      346.08      2.43 o 
   3   1   5       48.28       46.91      1.06 o 
   4   1   5      111.63      106.39      0.93 o 
   5   1   5       24.00       20.97      0.49 o 
   6   1   5       77.96       75.84      1.01 o 
   7   1   5       23.44       24.64      0.81 o 
   8   1   5        2.52        2.18      0.43 o 
   9   1   5       21.21       23.99      0.92 o 
 -10   2   5        0.01        0.66      0.46 o 
  -9   2   5       74.33       70.66      1.21 o 
  -8   2   5      165.36      166.47      1.65 o 
  -7   2   5       69.60       71.68      0.84 o 
  -6   2   5      599.21      577.42      4.29 o 
  -5   2   5     2489.09     2409.37     16.90 o 
  -4   2   5        2.17        1.10      0.15 o 
  -3   2   5      619.83      633.15      5.28 o 
  -2   2   5       61.03       61.83      0.65 o 
  -1   2   5     5475.58     6056.04     44.10 o 
   0   2   5      463.34      495.33      3.64 o 
   1   2   5      932.64      980.22      6.73 o 
   2   2   5       38.18       52.43      0.45 o 
   3   2   5      438.83      422.99      3.28 o 
   4   2   5       67.81       74.37      0.72 o 
   5   2   5      259.14      249.30      2.42 o 
   6   2   5        4.05        4.79      0.54 o 
   7   2   5      101.30      108.44      1.37 o 
   8   2   5        1.03        0.28      0.35 o 
   9   2   5       24.24       25.15      0.92 o 
 -10   3   5       39.34       41.41      0.95 o 
  -9   3   5       50.93       49.89      1.06 o 
  -8   3   5      139.03      140.35      1.47 o 
  -7   3   5      169.16      170.59      1.63 o 
  -6   3   5      140.99      136.71      1.29 o 
  -5   3   5      515.79      516.24      4.06 o 
  -4   3   5      496.53      487.71      3.59 o 
  -3   3   5      102.09      103.81      1.01 o 
  -2   3   5      638.56      620.03      4.78 o 
  -1   3   5      112.15      134.89      1.06 o 
   0   3   5     1022.97     1044.01      6.88 o 
   1   3   5      104.34      103.56      1.01 o 
   2   3   5      992.36      964.55      7.42 o 
   3   3   5       53.64       43.44      0.42 o 
   4   3   5      382.17      358.40      2.83 o 
   5   3   5       53.68       49.42      0.71 o 
   6   3   5      196.07      192.11      2.71 o 
   7   3   5       30.35       30.91      0.73 o 
   8   3   5       16.61       16.97      0.65 o 
   9   3   5       35.21       38.02      1.01 o 
 -10   4   5       27.58       28.63      0.85 o 
  -9   4   5       49.56       49.98      1.07 o 
  -8   4   5       75.51       73.37      1.06 o 
  -7   4   5       48.74       46.49      1.00 o 
  -6   4   5      145.75      144.96      1.41 o 
  -5   4   5      237.31      232.70      2.01 o 
  -4   4   5      370.40      369.41      2.93 o 
  -3   4   5      308.23      295.38      2.51 o 
  -2   4   5        3.14        3.74      0.27 o 
  -1   4   5      560.64      564.84      4.32 o 
   0   4   5        0.03        0.41      0.09 o 
   1   4   5      688.75      676.40      6.17 o 
   2   4   5       77.74       71.98      0.94 o 
   3   4   5      427.52      411.77      4.43 o 
   4   4   5       39.85       36.71      0.51 o 
   5   4   5      237.72      231.72      2.17 o 
   6   4   5       42.03       39.12      0.69 o 
   7   4   5       99.42       94.00      1.55 o 
   8   4   5       19.23       17.92      0.96 o 
   9   4   5       23.90       25.38      0.89 o 
 -10   5   5       13.61       13.72      0.76 o 
  -9   5   5        4.01        4.26      0.43 o 
  -8   5   5       16.89       17.87      0.84 o 
  -7   5   5        9.03        6.80      0.37 o 
  -6   5   5      413.89      406.15      3.13 o 
  -5   5   5      463.53      449.16      3.60 o 
  -4   5   5      543.92      523.71      4.33 o 
  -3   5   5        0.69        0.69      0.13 o 
  -2   5   5      876.69      950.63      6.91 o 
  -1   5   5      216.20      229.55      2.30 o 
   0   5   5      937.76      958.65     13.73 o 
   1   5   5       54.12       62.55      0.78 o 
   2   5   5      132.49      134.02      1.59 o 
   3   5   5        0.03        0.79      0.29 o 
   4   5   5      103.85       99.51      1.05 o 
   5   5   5        4.03        4.41      0.19 o 
   6   5   5       32.00       30.50      0.60 o 
   7   5   5        0.04        0.20      0.32 o 
   8   5   5       34.48       35.54      0.90 o 
   9   5   5        0.18        1.21      0.44 o 
  -9   6   5        0.08        0.12      0.41 o 
  -8   6   5       25.69       27.02      0.74 o 
  -7   6   5       39.38       37.43      0.70 o 
  -6   6   5      493.64      483.48      3.68 o 
  -5   6   5      303.45      295.76      2.34 o 
  -4   6   5       11.58       16.37      1.06 o 
  -3   6   5       34.81       35.61      0.47 o 
  -2   6   5        3.82        4.36      0.19 o 
  -1   6   5      323.06      356.04      2.73 o 
   0   6   5      249.07      284.10      3.21 o 
   1   6   5       11.21       12.59      1.11 o 
   2   6   5       38.70       37.32      0.67 o 
   3   6   5        8.86        9.06      0.62 o 
   4   6   5        8.39        8.25      0.45 o 
   5   6   5        0.25        0.19      0.21 o 
   6   6   5        3.43        3.14      0.27 o 
   7   6   5        0.98        1.00      0.31 o 
   8   6   5        3.74        4.32      0.42 o 
   9   6   5        0.42        0.77      0.41 o 
  -9   7   5        4.67        5.16      0.59 o 
  -8   7   5       16.49       17.28      0.94 o 
  -7   7   5       24.12       25.52      0.87 o 
  -6   7   5       18.76       24.54      0.65 o 
  -5   7   5       29.32       28.83      0.58 o 
  -4   7   5       56.54       53.79      0.74 o 
  -3   7   5        8.12        7.89      0.46 o 
  -2   7   5       39.43       37.25      1.22 o 
  -1   7   5       41.82       45.72      0.45 o 
   0   7   5      103.61      100.56      0.90 o 
   1   7   5       15.81       15.48      0.44 o 
   2   7   5       70.24       68.07      1.07 o 
   3   7   5        2.36        1.24      0.35 o 
   4   7   5       19.87       15.72      0.64 o 
   5   7   5        8.03        7.51      0.29 o 
   6   7   5        8.80        8.71      0.51 o 
   7   7   5        0.41        0.39      0.27 o 
   8   7   5        2.95        2.48      0.61 o 
  -9   8   5       23.86       27.38      1.13 o 
  -8   8   5       53.20       52.01      1.16 o 
  -7   8   5        0.46        0.67      0.54 o 
  -6   8   5      108.73      109.13      1.41 o 
  -5   8   5       55.33       52.19      1.02 o 
  -4   8   5      393.36      395.35      3.66 o 
  -3   8   5       30.56       27.25      0.54 o 
  -2   8   5       24.36       24.77      0.38 o 
  -1   8   5      113.07      110.06      0.91 o 
   0   8   5        1.65        3.19      0.15 o 
   1   8   5      161.97      151.61      2.16 o 
   2   8   5       47.24       40.60      1.01 o 
   3   8   5      136.16      128.83      1.76 o 
   4   8   5       19.94       16.25      0.67 o 
   5   8   5       86.45       83.71      1.63 o 
   6   8   5       25.52       25.99      0.67 o 
   7   8   5       31.28       29.63      0.80 o 
   8   8   5       10.04       11.03      0.91 o 
  -8   9   5       10.79       10.32      0.65 o 
  -7   9   5        0.18        1.24      0.56 o 
  -6   9   5      245.58      249.54      2.61 o 
  -5   9   5      131.52      124.72      1.50 o 
  -4   9   5      415.78      405.45      3.76 o 
  -3   9   5       10.31        8.50      0.35 o 
  -2   9   5      497.40      496.75      4.30 o 
  -1   9   5       97.76       97.17      0.79 o 
   0   9   5      598.56      590.22      6.38 o 
   1   9   5       26.42       31.03      0.64 o 
   2   9   5      168.11      161.52      1.89 o 
   3   9   5        6.55        6.45      0.41 o 
   4   9   5      125.09      127.94      1.84 o 
   5   9   5       16.15       14.50      0.76 o 
   6   9   5       60.40       63.90      1.53 o 
   7   9   5        1.31        0.76      0.34 o 
   8   9   5       36.11       39.65      1.10 o 
  -8  10   5        0.06       -0.36      0.55 o 
  -7  10   5      107.82      109.56      1.65 o 
  -6  10   5      235.61      236.04      2.53 o 
  -5  10   5        0.07        0.30      0.56 o 
  -4  10   5        9.33       11.09      0.49 o 
  -3  10   5      199.36      196.80      1.99 o 
  -2  10   5        0.15        0.52      0.19 o 
  -1  10   5       31.27       28.06      0.40 o 
   0  10   5       91.12       93.70      0.97 o 
   1  10   5      178.02      169.02      2.81 o 
   2  10   5       22.37       20.18      0.61 o 
   3  10   5      122.84      120.18      1.59 o 
   4  10   5        0.55        0.33      0.37 o 
   5  10   5       25.90       22.23      1.00 o 
   6  10   5        9.98       10.06      0.89 o 
   7  10   5        4.80        2.85      0.78 o 
  -8  11   5        3.98        4.00      0.66 o 
  -7  11   5        1.63        2.35      0.50 o 
  -6  11   5        8.32        9.65      0.58 o 
  -5  11   5       21.96       22.25      0.72 o 
  -4  11   5       20.48       20.66      0.68 o 
  -3  11   5        2.64        3.32      0.34 o 
  -2  11   5       64.35       63.68      0.88 o 
  -1  11   5        8.07        7.29      0.37 o 
   0  11   5       27.63       28.75      0.47 o 
   1  11   5        0.37        0.06      0.29 o 
   2  11   5       43.19       39.78      0.84 o 
   3  11   5        4.00        4.31      0.43 o 
   4  11   5       33.07       33.12      0.86 o 
   5  11   5        1.11        0.28      0.60 o 
   6  11   5       14.84       12.39      0.87 o 
   7  11   5        6.53        7.43      0.81 o 
  -7  12   5       26.67       25.88      1.07 o 
  -6  12   5       10.77       10.01      0.61 o 
  -5  12   5        5.98        5.73      0.50 o 
  -4  12   5      122.66      126.21      1.64 o 
  -3  12   5       59.55       58.89      0.97 o 
  -2  12   5       37.59       35.62      0.72 o 
  -1  12   5       14.91       14.06      0.45 o 
   0  12   5        2.79        3.41      0.25 o 
   1  12   5       10.59        9.53      0.49 o 
   2  12   5        4.87        3.72      0.43 o 
   3  12   5        3.11        3.22      0.51 o 
   4  12   5        0.13       -0.39      0.41 o 
   5  12   5        0.67        0.92      0.56 o 
   6  12   5        0.88        1.44      0.81 o 
  -6  13   5       11.69       12.12      0.72 o 
  -5  13   5       47.72       46.21      1.09 o 
  -4  13   5       39.63       41.22      1.02 o 
  -3  13   5        5.06        5.36      0.42 o 
  -2  13   5       23.04       22.78      0.64 o 
  -1  13   5       26.80       25.99      0.67 o 
   0  13   5       43.13       44.21      1.61 o 
   1  13   5       20.32       19.35      0.77 o 
   2  13   5        1.42        1.65      0.45 o 
   3  13   5        0.57       -0.08      0.46 o 
   4  13   5        3.93        5.21      0.59 o 
   5  13   5        2.56        1.71      0.52 o 
   6  13   5        6.19        7.80      1.02 o 
  -6  14   5       44.04       47.19      1.26 o 
  -5  14   5        0.04        1.28      0.49 o 
  -4  14   5        0.22        0.67      0.45 o 
  -3  14   5       21.30       24.43      0.97 o 
  -2  14   5        0.08       -0.08      0.43 o 
  -1  14   5        3.76        3.84      0.32 o 
   0  14   5       18.51       17.05      0.90 o 
   1  14   5       23.46       23.28      0.72 o 
   2  14   5        3.02        2.68      0.50 o 
   3  14   5       16.10       15.55      0.79 o 
   4  14   5        0.12       -0.09      0.74 o 
   5  14   5        1.08        0.79      0.60 o 
  -5  15   5       21.43       21.09      1.35 o 
  -4  15   5        6.73        8.33      0.60 o 
  -3  15   5        1.82        3.40      0.48 o 
  -2  15   5       23.63       26.01      0.81 o 
  -1  15   5        0.27        0.13      0.32 o 
   0  15   5        9.50       10.43      0.63 o 
   1  15   5        1.58        0.66      0.60 o 
   2  15   5       16.46       18.10      0.98 o 
   3  15   5        2.20        1.57      0.65 o 
   4  15   5        9.94       10.50      0.75 o 
  -3  16   5       53.53       57.12      1.21 o 
  -2  16   5       20.92       21.95      0.81 o 
  -1  16   5       18.22       18.14      0.65 o 
   0  16   5        2.22        1.34      0.46 o 
   1  16   5       19.24       17.46      2.04 o 
   2  16   5        0.42       -0.62      0.62 o 
   3  16   5        9.02       10.56      0.88 o 
 -10   0   6        0.05       -0.68      0.79 o 
  -9   0   6      287.55      302.65      5.69 o 
  -8   0   6        5.07        6.00      0.63 o 
  -7   0   6      364.82      359.94      4.24 o 
  -6   0   6       33.50       31.11      0.67 o 
  -5   0   6      474.91      491.19      5.42 o 
  -4   0   6      451.58      436.49      4.10 o 
  -3   0   6      939.51      980.12      9.64 o 
  -2   0   6      605.82      595.25      6.67 o 
  -1   0   6     1264.08     1315.11     14.42 o 
   0   0   6      375.00      415.32      4.67 o 
   1   0   6     1661.08     1660.07     16.22 o 
   2   0   6       95.93      106.03      1.18 o 
   3   0   6       54.04       58.34      0.77 o 
   4   0   6     1211.42     1072.75     14.04 o 
   5   0   6      215.39      201.14      2.99 o 
   6   0   6      125.56      129.04      2.24 o 
   7   0   6       12.36       16.87      1.64 o 
   8   0   6       72.92       72.65      1.83 o 
   9   0   6       39.98       47.59      1.61 o 
 -10   1   6        3.08        1.15      0.53 o 
  -9   1   6        9.01       11.97      0.57 o 
  -8   1   6       73.21       70.80      1.02 o 
  -7   1   6       13.10       15.84      0.52 o 
  -6   1   6       53.18       54.22      0.68 o 
  -5   1   6     1077.39     1033.77      7.16 o 
  -4   1   6      920.56      853.62      5.67 o 
  -3   1   6       65.47       56.03      0.55 o 
  -2   1   6      118.98      100.88      0.88 o 
  -1   1   6      233.87      236.93      1.96 o 
   0   1   6      475.89      506.94      4.48 o 
   1   1   6      738.36      720.37      5.08 o 
   2   1   6      169.57      184.27      1.45 o 
   3   1   6      230.58      223.70      1.75 o 
   4   1   6       66.62       67.53      0.78 o 
   5   1   6      122.23      130.75      1.48 o 
   6   1   6       14.80       18.06      0.53 o 
   7   1   6      159.43      156.10      1.90 o 
   8   1   6       59.60       69.17      1.25 o 
   9   1   6       18.70       18.61      0.83 o 
 -10   2   6        0.61        0.41      0.46 o 
  -9   2   6        9.97       10.50      0.55 o 
  -8   2   6        0.13        0.40      0.32 o 
  -7   2   6       26.02       27.91      0.59 o 
  -6   2   6       18.92       18.74      0.51 o 
  -5   2   6       90.54       96.61      1.77 o 
  -4   2   6      110.66      108.22      0.99 o 
  -3   2   6       98.15       92.44      0.93 o 
  -2   2   6       43.88       41.79      0.49 o 
  -1   2   6       73.34       72.58      0.64 o 
   0   2   6      206.14      206.79      1.60 o 
   1   2   6       83.03       89.38      0.72 o 
   2   2   6      138.09      128.91      1.04 o 
   3   2   6       28.88       31.49      0.37 o 
   4   2   6       89.41       88.15      1.02 o 
   5   2   6       17.17       19.73      0.48 o 
   6   2   6       50.64       49.86      0.80 o 
   7   2   6        9.62       10.55      0.51 o 
   8   2   6       17.70       20.03      1.05 o 
   9   2   6        2.28        2.82      0.51 o 
 -10   3   6       18.02       21.35      0.86 o 
  -9   3   6        1.74        3.50      0.49 o 
  -8   3   6       25.51       27.75      0.65 o 
  -7   3   6       30.05       32.41      0.63 o 
  -6   3   6       50.40       50.76      1.76 o 
  -5   3   6      688.90      667.58      5.19 o 
  -4   3   6       15.90       17.00      0.67 o 
  -3   3   6        1.56        1.83      0.33 o 
  -2   3   6      187.61      217.88      1.79 o 
  -1   3   6       32.54       35.42      0.38 o 
   0   3   6       61.34       61.77      0.83 o 
   1   3   6      104.35       90.65      0.75 o 
   2   3   6       17.97       13.80      0.30 o 
   3   3   6       40.38       33.18      0.49 o 
   4   3   6        2.89        3.62      0.31 o 
   5   3   6       23.07       18.60      0.47 o 
   6   3   6        0.02       -0.23      0.23 o 
   7   3   6        3.03        3.43      0.37 o 
   8   3   6       52.10       58.06      1.14 o 
   9   3   6        4.47        4.82      0.52 o 
  -9   4   6      100.40      111.93      1.46 o 
  -8   4   6        0.25        1.27      0.33 o 
  -7   4   6       75.90       75.76      0.95 o 
  -6   4   6       69.09       67.05      0.85 o 
  -5   4   6       59.81       68.12      0.91 o 
  -4   4   6      510.21      496.90      4.14 o 
  -3   4   6      119.65      126.21      1.22 o 
  -2   4   6      173.80      173.65      1.39 o 
  -1   4   6      181.39      178.99      1.35 o 
   0   4   6       62.84       68.71      0.64 o 
   1   4   6      414.78      390.60      3.67 o 
   2   4   6        2.60        2.77      0.25 o 
   3   4   6        0.31       -0.28      0.28 o 
   4   4   6      442.64      383.03      3.74 o 
   5   4   6       87.39       74.75      0.83 o 
   6   4   6        7.92        7.94      0.41 o 
   7   4   6       19.24       20.28      0.68 o 
   8   4   6        7.40        7.27      0.56 o 
   9   4   6       33.05       38.01      0.98 o 
  -9   5   6        4.60        6.14      0.49 o 
  -8   5   6      114.99      114.24      1.33 o 
  -7   5   6       18.91       18.21      0.52 o 
  -6   5   6       28.22       30.13      0.62 o 
  -5   5   6      469.43      443.89      3.58 o 
  -4   5   6      831.35      803.68      6.52 o 
  -3   5   6        0.29        0.19      0.21 o 
  -2   5   6      151.29      139.66      1.04 o 
  -1   5   6      219.81      225.62      1.88 o 
   0   5   6      544.46      537.75      5.42 o 
   1   5   6      226.78      223.73      2.35 o 
   2   5   6      156.13      151.25      1.88 o 
   3   5   6      171.56      158.75      3.10 o 
   4   5   6       46.84       42.93      0.98 o 
   5   5   6       81.88       84.77      1.04 o 
   6   5   6        2.61        3.18      0.25 o 
   7   5   6      105.93      102.83      1.45 o 
   8   5   6       15.51       17.08      0.69 o 
  -9   6   6       15.12       14.22      0.67 o 
  -8   6   6        0.73        2.17      0.40 o 
  -7   6   6       38.82       38.94      0.73 o 
  -6   6   6       46.54       45.12      0.74 o 
  -5   6   6      191.08      193.88      1.76 o 
  -4   6   6      309.05      300.94      2.64 o 
  -3   6   6      183.37      168.47      1.49 o 
  -2   6   6       55.30       51.61      0.57 o 
  -1   6   6       96.57       88.62      0.79 o 
   0   6   6      472.65      464.66      5.53 o 
   1   6   6      162.30      164.82      2.03 o 
   2   6   6      254.28      244.81      2.87 o 
   3   6   6       47.54       49.52      0.92 o 
   4   6   6      161.36      148.87      2.26 o 
   5   6   6       37.36       42.08      1.09 o 
   6   6   6      101.66       98.75      2.37 o 
   7   6   6       26.98       31.49      1.09 o 
   8   6   6       34.36       32.34      0.76 o 
  -9   7   6        0.03        0.30      0.45 o 
  -8   7   6      126.43      136.20      1.75 o 
  -7   7   6       13.88       14.81      0.60 o 
  -6   7   6      159.41      162.58      1.71 o 
  -5   7   6      250.84      250.62      2.35 o 
  -4   7   6      105.76      108.37      1.27 o 
  -3   7   6        9.58        9.23      0.43 o 
  -2   7   6      362.00      372.90      3.13 o 
  -1   7   6      305.47      309.73      2.41 o 
   0   7   6      338.79      331.47      3.37 o 
   1   7   6       24.46       25.29      1.19 o 
   2   7   6      127.45      122.33      1.65 o 
   3   7   6      333.49      307.08      3.59 o 
   4   7   6       58.97       58.60      1.24 o 
   5   7   6      194.22      185.37      2.80 o 
   6   7   6        9.97       10.87      0.72 o 
   7   7   6       24.92       25.45      0.80 o 
   8   7   6       23.33       27.67      0.95 o 
  -8   8   6        0.71        2.18      0.46 o 
  -7   8   6       18.92       18.36      0.70 o 
  -6   8   6       75.58       73.61      1.13 o 
  -5   8   6       73.10       73.91      1.05 o 
  -4   8   6      360.80      354.41      3.33 o 
  -3   8   6      142.96      142.53      1.43 o 
  -2   8   6        3.03        2.93      0.24 o 
  -1   8   6      116.72      115.78      1.01 o 
   0   8   6       35.55       37.78      0.72 o 
   1   8   6       17.88       18.48      0.97 o 
   2   8   6      177.45      174.72      2.23 o 
   3   8   6       95.04       91.53      1.41 o 
   4   8   6        4.91        3.60      0.52 o 
   5   8   6        4.01        3.12      0.53 o 
   6   8   6       50.40       51.06      1.62 o 
   7   8   6       17.70       18.21      1.32 o 
   8   8   6       17.85       19.53      1.44 o 
  -8   9   6       15.85       16.27      0.75 o 
  -7   9   6       27.66       27.74      0.84 o 
  -6   9   6       31.36       32.74      0.81 o 
  -5   9   6       43.41       43.10      0.89 o 
  -4   9   6       99.85      101.69      1.25 o 
  -3   9   6       88.02       87.14      1.08 o 
  -2   9   6        4.51        4.48      0.27 o 
  -1   9   6        3.79        4.48      0.19 o 
   0   9   6       39.78       39.95      0.82 o 
   1   9   6       25.11       24.82      0.73 o 
   2   9   6        0.46        0.29      0.35 o 
   3   9   6        0.93        0.55      0.38 o 
   4   9   6        0.29        0.57      0.49 o 
   5   9   6        2.95        1.70      0.54 o 
   6   9   6        6.14        6.61      0.77 o 
   7   9   6        1.26        0.70      0.84 o 
  -8  10   6        6.07        6.28      0.72 o 
  -7  10   6        0.70        0.80      0.43 o 
  -6  10   6       13.62       11.94      0.56 o 
  -5  10   6       16.46       20.14      0.73 o 
  -4  10   6      105.05      107.35      1.43 o 
  -3  10   6       11.53       11.32      0.48 o 
  -2  10   6        7.31        7.32      0.56 o 
  -1  10   6        0.84        1.00      0.13 o 
   0  10   6       56.39       57.59      0.93 o 
   1  10   6       13.61       13.48      0.54 o 
   2  10   6        2.90        3.23      0.43 o 
   3  10   6        0.26       -0.01      0.41 o 
   4  10   6        1.14        0.69      0.50 o 
   5  10   6        1.94        1.25      0.58 o 
   6  10   6        3.70        3.77      0.67 o 
   7  10   6        7.27        7.54      1.07 o 
  -7  11   6        0.31        0.40      0.59 o 
  -6  11   6       18.83       23.77      0.79 o 
  -5  11   6      109.93      110.89      1.99 o 
  -4  11   6       15.44       16.65      0.73 o 
  -3  11   6        4.82        5.89      0.39 o 
  -2  11   6       22.87       23.96      0.54 o 
  -1  11   6       87.41       84.33      1.07 o 
   0  11   6       52.31       52.97      1.08 o 
   1  11   6        1.44        1.52      0.35 o 
   2  11   6        9.15        9.73      0.50 o 
   3  11   6       91.84       89.69      1.53 o 
   4  11   6       13.41       12.05      0.78 o 
   5  11   6       53.62       54.68      1.48 o 
   6  11   6        2.83        3.18      0.71 o 
  -7  12   6       20.50       24.63      1.09 o 
  -6  12   6       16.58       17.67      0.86 o 
  -5  12   6       51.50       59.94      1.13 o 
  -4  12   6       75.99       77.63      1.41 o 
  -3  12   6      138.73      151.25      1.91 o 
  -2  12   6        6.07        7.00      0.40 o 
  -1  12   6      108.72      111.06      1.33 o 
   0  12   6       18.06       19.29      0.80 o 
   1  12   6       47.90       49.06      1.10 o 
   2  12   6       66.54       69.00      1.17 o 
   3  12   6       52.19       54.64      1.24 o 
   4  12   6        1.47        2.15      0.61 o 
   5  12   6        0.67        0.80      0.64 o 
   6  12   6       32.15       35.43      1.46 o 
  -6  13   6       52.66       58.94      1.51 o 
  -5  13   6        1.09        1.45      0.50 o 
  -4  13   6        0.93        0.76      0.39 o 
  -3  13   6       66.44       68.37      1.11 o 
  -2  13   6       40.88       43.11      0.80 o 
  -1  13   6        0.71        0.75      0.35 o 
   0  13   6        0.41        0.85      0.63 o 
   1  13   6       59.51       60.04      1.29 o 
   2  13   6        9.54       10.22      0.66 o 
   3  13   6       12.09       12.22      0.63 o 
   4  13   6        4.16        4.77      0.70 o 
   5  13   6       12.82       13.06      0.93 o 
  -5  14   6        1.21        1.87      0.51 o 
  -4  14   6       24.31       25.11      0.89 o 
  -3  14   6        0.94        2.01      0.38 o 
  -2  14   6       25.34       26.27      0.69 o 
  -1  14   6       19.30       18.44      0.69 o 
   0  14   6        0.01       -0.12      0.54 o 
   1  14   6        0.00       -0.23      0.55 o 
   2  14   6       20.23       18.98      1.01 o 
   3  14   6        9.17        9.51      0.82 o 
   4  14   6       14.09       15.28      1.72 o 
  -4  15   6        2.95        3.49      0.67 o 
  -3  15   6       21.61       24.85      0.84 o 
  -2  15   6       18.86       19.97      0.92 o 
  -1  15   6        3.56        3.33      0.43 o 
   0  15   6        0.98        0.25      0.58 o 
   1  15   6        7.44        8.32      0.80 o 
   2  15   6        7.44        7.14      0.79 o 
   3  15   6        2.16        1.85      0.74 o 
  -2  16   6        0.25        1.18      0.36 o 
  -1  16   6        7.89        8.99      0.59 o 
   0  16   6        0.04       -0.76      0.76 o 
   1  16   6        4.69        5.07      1.03 o 
  -9   1   7       35.34       38.15      0.98 o 
  -8   1   7       53.59       56.59      1.02 o 
  -7   1   7       39.09       40.17      0.94 o 
  -6   1   7       54.73       51.64      0.76 o 
  -5   1   7       97.50       92.79      0.89 o 
  -4   1   7        2.08        2.38      0.19 o 
  -3   1   7      196.15      177.45      1.41 o 
  -2   1   7       42.71       35.25      0.45 o 
  -1   1   7       74.27       73.14      0.77 o 
   0   1   7      522.35      510.74      3.59 o 
   1   1   7       99.34       99.77      0.99 o 
   2   1   7        8.85        8.80      0.23 o 
   3   1   7       74.32       58.91      0.74 o 
   4   1   7      128.47      102.49      1.19 o 
   5   1   7      436.12      387.69      3.78 o 
   6   1   7        0.33       -0.27      0.27 o 
   7   1   7       21.31       19.45      0.70 o 
   8   1   7        5.08        4.90      0.48 o 
  -9   2   7        6.82        9.72      0.59 o 
  -8   2   7       23.61       26.60      0.79 o 
  -7   2   7       65.82       64.09      0.88 o 
  -6   2   7        0.04        0.34      0.23 o 
  -5   2   7      125.07      118.60      1.17 o 
  -4   2   7      370.79      337.56      2.78 o 
  -3   2   7       80.43       72.25      0.77 o 
  -2   2   7        1.33        0.26      0.18 o 
  -1   2   7       12.76        7.71      0.19 o 
   0   2   7     1227.53     1192.14      8.67 o 
   1   2   7      817.55      789.76      5.78 o 
   2   2   7      202.48      210.18      1.70 o 
   3   2   7        8.65       11.03      0.26 o 
   4   2   7       34.74       45.69      0.61 o 
   5   2   7        5.23        8.91      1.53 o 
   6   2   7        3.08        0.28      0.28 o 
   7   2   7       52.20       49.93      0.98 o 
   8   2   7       61.13       62.09      1.87 o 
  -9   3   7       60.44       63.16      1.17 o 
  -8   3   7       65.98       67.83      1.05 o 
  -7   3   7       52.36       51.42      0.78 o 
  -6   3   7        2.99        3.21      0.28 o 
  -5   3   7      198.94      196.57      1.75 o 
  -4   3   7       21.95       21.53      0.51 o 
  -3   3   7      347.83      319.15      2.61 o 
  -2   3   7       94.15       81.63      0.76 o 
  -1   3   7      148.79      144.73      1.08 o 
   0   3   7      230.69      226.60      1.60 o 
   1   3   7      488.74      487.74      4.13 o 
   2   3   7        0.36        0.94      0.25 o 
   3   3   7      161.66      155.98      1.56 o 
   4   3   7      165.12      138.00      1.34 o 
   5   3   7      555.42      509.99      4.88 o 
   6   3   7        4.47        4.14      0.32 o 
   7   3   7       60.37       61.60      1.87 o 
   8   3   7       18.40       17.38      0.70 o 
  -9   4   7        5.17        7.11      0.60 o 
  -8   4   7       69.29       72.10      1.18 o 
  -7   4   7       18.12       18.23      0.58 o 
  -6   4   7      103.78      102.42      1.20 o 
  -5   4   7       16.38       15.01      0.46 o 
  -4   4   7      323.92      314.90      2.97 o 
  -3   4   7       31.50       29.38      0.55 o 
  -2   4   7      345.13      328.64      2.55 o 
  -1   4   7       35.81       37.18      0.53 o 
   0   4   7      490.25      483.76      3.82 o 
   1   4   7       19.65       21.36      1.12 o 
   2   4   7      246.41      229.25      2.82 o 
   3   4   7       43.84       37.82      0.82 o 
   4   4   7      366.27      333.26      4.76 o 
   5   4   7       24.99       24.87      0.83 o 
   6   4   7      120.61      112.42      2.53 o 
   7   4   7       15.47       13.71      0.81 o 
   8   4   7       21.02       20.69      0.70 o 
  -9   5   7        0.02        0.26      0.45 o 
  -8   5   7       13.38       15.07      0.54 o 
  -7   5   7        3.01        2.97      0.36 o 
  -6   5   7      109.79      105.25      1.24 o 
  -5   5   7       20.08       20.88      0.53 o 
  -4   5   7       35.10       36.07      0.73 o 
  -3   5   7       25.51       24.73      0.49 o 
  -2   5   7        3.33        4.99      2.84 o 
  -1   5   7      115.85      113.14      0.95 o 
   0   5   7      396.34      383.91      3.65 o 
   1   5   7      236.85      247.28      2.89 o 
   2   5   7       13.58       14.15      0.74 o 
   3   5   7       53.96       60.00      1.17 o 
   4   5   7       20.28       18.30      0.78 o 
   5   5   7       38.33       32.13      1.23 o 
   6   5   7       12.07       11.87      0.52 o 
   7   5   7       10.11       11.30      0.66 o 
   8   5   7        3.82        3.26      0.51 o 
  -9   6   7       15.45       17.39      0.72 o 
  -8   6   7        0.84        1.44      0.39 o 
  -7   6   7        9.44        7.64      0.41 o 
  -6   6   7       40.58       43.43      0.89 o 
  -5   6   7        7.90        7.42      0.37 o 
  -4   6   7       20.22       18.23      0.65 o 
  -3   6   7        6.73        6.26      0.25 o 
  -2   6   7       74.89       77.02      0.79 o 
  -1   6   7        0.19        0.20      0.11 o 
   0   6   7      175.47      166.41      1.97 o 
   1   6   7      377.78      360.14      3.69 o 
   2   6   7        5.64        5.64      0.45 o 
   3   6   7        0.69       -0.01      0.36 o 
   4   6   7       32.95       31.06      1.04 o 
   5   6   7       26.65       22.29      1.18 o 
   6   6   7       78.42       70.01      1.91 o 
   7   6   7        5.50        5.64      0.72 o 
   8   6   7        1.64        0.98      0.90 o 
  -8   7   7       20.23       21.89      0.78 o 
  -7   7   7        2.80        1.77      0.40 o 
  -6   7   7        0.00        0.39      0.33 o 
  -5   7   7        4.99        4.46      0.36 o 
  -4   7   7       27.17       26.84      0.61 o 
  -3   7   7        5.24        4.33      0.27 o 
  -2   7   7       56.92       53.84      0.67 o 
  -1   7   7       20.68       18.93      0.42 o 
   0   7   7       34.35       33.88      0.69 o 
   1   7   7       64.88       66.05      1.10 o 
   2   7   7       25.35       23.32      0.82 o 
   3   7   7        5.88        3.68      0.46 o 
   4   7   7       42.98       37.56      1.32 o 
   5   7   7       81.14       75.34      1.97 o 
   6   7   7        2.61        2.98      0.79 o 
   7   7   7        1.89        0.89      1.04 o 
  -8   8   7       37.90       38.14      0.97 o 
  -7   8   7       20.96       22.58      0.77 o 
  -6   8   7       22.82       26.13      0.67 o 
  -5   8   7       39.68       38.15      0.76 o 
  -4   8   7      150.06      145.47      1.62 o 
  -3   8   7       49.45       47.56      0.73 o 
  -2   8   7       85.92       84.84      0.94 o 
  -1   8   7       51.52       52.18      0.68 o 
   0   8   7      171.29      166.35      1.93 o 
   1   8   7       14.04       12.68      0.59 o 
   2   8   7       39.31       35.70      1.11 o 
   3   8   7       34.81       30.32      0.96 o 
   4   8   7      215.28      207.56      3.11 o 
   5   8   7       10.56       10.25      0.72 o 
   6   8   7       60.17       58.86      1.88 o 
   7   8   7        5.82        4.89      0.92 o 
  -8   9   7        2.25        2.99      0.55 o 
  -7   9   7        7.13        8.38      0.54 o 
  -6   9   7       51.65       51.50      0.98 o 
  -5   9   7       45.44       44.60      0.83 o 
  -4   9   7       18.91       19.44      0.58 o 
  -3   9   7       78.10       77.06      1.06 o 
  -2   9   7        0.00       -0.03      0.20 o 
  -1   9   7      181.34      175.71      1.75 o 
   0   9   7      140.43      136.75      1.70 o 
   1   9   7      326.08      337.88      3.97 o 
   2   9   7       21.97       20.46      0.85 o 
   3   9   7       61.40       62.50      1.38 o 
   4   9   7        2.35        2.13      0.53 o 
   5   9   7        1.39        0.22      0.55 o 
   6   9   7        9.36       11.48      1.09 o 
   7   9   7       10.77       12.69      1.15 o 
  -7  10   7        0.15        0.17      0.43 o 
  -6  10   7       30.40       34.12      0.86 o 
  -5  10   7        7.46        8.36      0.50 o 
  -4  10   7        1.85        1.76      0.32 o 
  -3  10   7        3.50        3.70      0.32 o 
  -2  10   7       68.19       69.08      0.90 o 
  -1  10   7        8.43        9.78      0.37 o 
   0  10   7        1.88        1.54      0.40 o 
   1  10   7       89.71       86.08      1.43 o 
   2  10   7       59.95       58.75      1.36 o 
   3  10   7        2.26        2.59      0.55 o 
   4  10   7       61.14       66.17      1.54 o 
   5  10   7       18.63       18.41      1.11 o 
   6  10   7       79.94       81.57      2.37 o 
  -7  11   7       31.13       32.49      1.09 o 
  -6  11   7        0.83        1.24      0.42 o 
  -5  11   7       17.01       18.46      0.72 o 
  -4  11   7        5.36        5.05      0.58 o 
  -3  11   7       43.21       44.35      0.78 o 
  -2  11   7        9.19        8.61      0.36 o 
  -1  11   7      137.69      135.67      1.35 o 
   0  11   7        3.40        3.21      0.48 o 
   1  11   7        2.81        3.66      0.48 o 
   2  11   7       28.53       27.15      0.92 o 
   3  11   7      100.73       99.81      1.94 o 
   4  11   7        3.60        3.14      0.64 o 
   5  11   7        1.41        2.00      0.68 o 
   6  11   7       12.74       10.46      1.64 o 
  -6  12   7        7.01        6.15      0.60 o 
  -5  12   7       34.88       34.79      0.90 o 
  -4  12   7        2.72        2.32      0.39 o 
  -3  12   7       26.92       27.60      0.70 o 
  -2  12   7       19.51       20.35      0.53 o 
  -1  12   7       34.56       35.20      0.90 o 
   0  12   7        1.48        1.37      0.47 o 
   1  12   7        3.61        3.34      0.51 o 
   2  12   7       29.52       33.25      1.09 o 
   3  12   7       11.40       11.20      0.82 o 
   4  12   7       16.54       16.61      0.95 o 
   5  12   7        0.01        0.13      0.66 o 
  -5  13   7        3.80        3.72      0.53 o 
  -4  13   7        0.73        0.41      0.37 o 
  -3  13   7        7.60        8.90      0.49 o 
  -2  13   7        0.02        0.35      0.26 o 
  -1  13   7       20.39       18.64      1.55 o 
   0  13   7       27.14       26.87      1.27 o 
   1  13   7       51.73       54.34      1.26 o 
   2  13   7       22.48       22.26      0.95 o 
   3  13   7        0.01       -0.35      0.56 o 
   4  13   7        1.15        0.65      0.64 o 
  -4  14   7        0.92       -0.02      0.42 o 
  -3  14   7        4.13        5.29      0.41 o 
  -2  14   7        0.40        1.09      0.41 o 
  -1  14   7        4.45        4.60      0.69 o 
   0  14   7        3.87        3.30      0.87 o 
   1  14   7       11.19        9.95      0.80 o 
   2  14   7        6.59        6.69      0.77 o 
   3  14   7        0.12        0.67      0.76 o 
  -3  15   7        8.93       10.81      0.56 o 
  -2  15   7        0.14        0.39      0.49 o 
  -1  15   7       28.70       32.36      1.29 o 
   0  15   7        0.68        0.50      0.77 o 
   1  15   7        0.07       -0.42      0.62 o 
   2  15   7        9.98       10.70      0.88 o 
  -9   0   8       26.64       28.67      1.29 o 
  -8   0   8       25.42       26.47      1.14 o 
  -7   0   8        5.93        6.05      0.61 o 
  -6   0   8       22.92       21.02      0.85 o 
  -5   0   8      120.98      116.44      1.91 o 
  -4   0   8        3.37        5.54      0.34 o 
  -3   0   8       29.23       47.44      0.86 o 
  -2   0   8       54.59       39.61      0.76 o 
  -1   0   8       16.25       18.95      0.67 o 
   0   0   8     1027.04     1049.24     15.54 o 
   1   0   8     2289.86     2227.97     28.97 o 
   2   0   8      110.10      108.15      1.89 o 
   3   0   8      277.88      266.51      3.75 o 
   4   0   8        4.16        3.50      0.41 o 
   5   0   8      219.06      199.16      3.02 o 
   6   0   8       13.31       10.27      0.67 o 
   7   0   8       58.97       57.07      2.08 o 
   8   0   8        2.00        1.81      0.59 o 
  -9   1   8       22.88       22.18      0.86 o 
  -8   1   8       26.82       23.81      0.78 o 
  -7   1   8       37.27       33.95      0.78 o 
  -6   1   8       17.38       17.39      0.57 o 
  -5   1   8       28.50       27.09      0.54 o 
  -4   1   8      185.63      167.10      1.54 o 
  -3   1   8      226.97      184.21      1.74 o 
  -2   1   8      111.95      105.36      1.18 o 
  -1   1   8       66.76       49.47      0.67 o 
   0   1   8      133.83      138.12      1.39 o 
   1   1   8     1516.74     1499.72     13.21 o 
   2   1   8      123.82      114.71      1.20 o 
   3   1   8        2.82        2.60      0.22 o 
   4   1   8      190.67      180.14      1.91 o 
   5   1   8       16.17       20.43      0.73 o 
   6   1   8       23.35       23.68      0.87 o 
   7   1   8        1.83        2.11      0.39 o 
   8   1   8       19.10       16.95      0.72 o 
  -9   2   8        3.82        4.03      0.56 o 
  -8   2   8       11.10       10.58      0.61 o 
  -7   2   8       10.39        9.65      0.54 o 
  -6   2   8       12.82       11.89      0.74 o 
  -5   2   8       17.31       16.51      0.50 o 
  -4   2   8       37.83       33.48      0.63 o 
  -3   2   8       46.81       46.47      0.70 o 
  -2   2   8       45.61       37.84      0.59 o 
  -1   2   8       29.82       27.17      0.88 o 
   0   2   8       85.83       77.24      0.94 o 
   1   2   8       12.25       25.90      1.70 o 
   2   2   8       97.67       93.74      0.91 o 
   3   2   8       18.93       18.48      0.62 o 
   4   2   8        4.29        3.04      0.27 o 
   5   2   8       33.11       33.56      0.67 o 
   6   2   8        7.09        6.43      0.37 o 
   7   2   8        7.58        7.94      0.45 o 
   8   2   8        0.06       -0.14      0.36 o 
  -9   3   8        2.23        2.52      0.53 o 
  -8   3   8        0.22        0.65      0.43 o 
  -7   3   8        0.53        0.77      0.40 o 
  -6   3   8        3.47        2.92      0.34 o 
  -5   3   8        1.05        0.37      0.26 o 
  -4   3   8        6.44        3.30      0.33 o 
  -3   3   8       52.32       40.97      0.73 o 
  -2   3   8        6.39        3.35      0.32 o 
  -1   3   8       51.37       46.68      0.76 o 
   0   3   8       55.28       50.19      0.70 o 
   1   3   8     1297.93     1256.88     11.12 o 
   2   3   8      589.02      558.06      5.59 o 
   3   3   8        0.09       -0.27      0.27 o 
   4   3   8        1.62        1.14      0.31 o 
   5   3   8        1.02        1.32      0.32 o 
   6   3   8       13.75        9.28      0.53 o 
   7   3   8        1.01        1.17      0.30 o 
   8   3   8        1.24        0.85      0.42 o 
  -9   4   8        5.64        6.29      0.69 o 
  -8   4   8        5.43        4.82      0.51 o 
  -7   4   8        0.96       -0.11      0.38 o 
  -6   4   8        2.22        1.50      0.32 o 
  -5   4   8       23.91       23.81      0.59 o 
  -4   4   8        0.52       -0.35      0.35 o 
  -3   4   8        2.10        3.07      1.44 o 
  -2   4   8       16.36       14.75      0.69 o 
  -1   4   8       16.59       11.90      0.31 o 
   0   4   8      798.67      773.75      6.95 o 
   1   4   8     1063.37     1024.70     11.44 o 
   2   4   8       98.99       97.88      1.46 o 
   3   4   8       61.45       56.62      2.06 o 
   4   4   8        0.38        0.02      0.63 o 
   5   4   8       52.30       46.67      2.20 o 
   6   4   8        8.27        4.71      0.40 o 
   7   4   8        8.18        7.70      0.51 o 
   8   4   8        1.74        0.36      0.44 o 
  -8   5   8       14.21       12.19      0.60 o 
  -7   5   8       19.72       17.65      0.65 o 
  -6   5   8        4.94        4.75      0.38 o 
  -5   5   8        1.73        2.09      0.29 o 
  -4   5   8      135.96      127.75      1.43 o 
  -3   5   8      104.08       88.34      1.06 o 
  -2   5   8       21.55       22.79      0.55 o 
  -1   5   8        0.10       -0.09      0.29 o 
   0   5   8      225.67      217.58      2.45 o 
   1   5   8      500.93      478.75      5.60 o 
   2   5   8       52.64       52.85      1.02 o 
   3   5   8       13.73       11.03      0.64 o 
   4   5   8      134.11      124.95      2.21 o 
   5   5   8        4.90        6.79      1.16 o 
   6   5   8       16.66       16.84      1.84 o 
   7   5   8        0.18       -0.67      0.67 o 
  -8   6   8       28.50       27.85      0.95 o 
  -7   6   8       18.05       17.72      0.58 o 
  -6   6   8       24.44       23.60      0.63 o 
  -5   6   8       29.27       28.04      0.74 o 
  -4   6   8       96.00       89.78      1.11 o 
  -3   6   8      101.51       97.31      1.05 o 
  -2   6   8      118.53      109.54      1.14 o 
  -1   6   8       41.11       40.72      1.02 o 
   0   6   8      263.53      260.37      2.89 o 
   1   6   8        4.29        7.71      0.47 o 
   2   6   8      322.20      303.98      3.76 o 
   3   6   8       13.56       13.88      0.96 o 
   4   6   8        3.22        5.74      0.80 o 
   5   6   8       74.94       76.13      2.60 o 
   6   6   8       22.36       26.22      1.34 o 
   7   6   8        8.74        7.86      0.96 o 
  -8   7   8        5.42        6.76      0.61 o 
  -7   7   8       11.83       12.15      0.54 o 
  -6   7   8       21.81       20.58      0.63 o 
  -5   7   8        8.71        8.88      0.42 o 
  -4   7   8       19.64       21.82      0.59 o 
  -3   7   8        4.26        5.79      0.32 o 
  -2   7   8        1.90        1.32      0.30 o 
  -1   7   8        6.18        6.56      0.29 o 
   0   7   8      225.73      222.12      2.55 o 
   1   7   8      442.32      413.18      5.42 o 
   2   7   8      622.39      594.07      7.58 o 
   3   7   8        5.64        6.29      0.55 o 
   4   7   8       39.05       35.94      2.16 o 
   5   7   8        5.35        4.89      0.79 o 
   6   7   8       56.88       55.88      1.83 o 
   7   7   8        0.04       -0.73      0.73 o 
  -7   8   8       17.32       17.16      0.67 o 
  -6   8   8        5.38        6.13      0.42 o 
  -5   8   8        6.58        6.64      0.42 o 
  -4   8   8        9.87        8.85      0.41 o 
  -3   8   8       65.95       64.02      0.89 o 
  -2   8   8        0.35       -0.32      0.32 o 
  -1   8   8      131.25      127.64      1.67 o 
   0   8   8      379.19      371.89      4.31 o 
   1   8   8      119.11      116.81      1.99 o 
   2   8   8       49.27       52.83      1.25 o 
   3   8   8        4.41        4.41      0.57 o 
   4   8   8        0.20        0.26      0.65 o 
   5   8   8        3.51        2.35      0.75 o 
   6   8   8        4.04        2.99      1.28 o 
  -7   9   8        0.00       -0.39      0.39 o 
  -6   9   8        7.79        7.38      0.49 o 
  -5   9   8       18.87       18.71      0.63 o 
  -4   9   8       10.55        9.30      0.43 o 
  -3   9   8        2.64        2.04      0.29 o 
  -2   9   8       29.68       26.84      0.63 o 
  -1   9   8       64.82       65.90      1.12 o 
   0   9   8       49.28       48.22      1.09 o 
   1   9   8       27.72       30.23      1.05 o 
   2   9   8       88.83       88.19      1.74 o 
   3   9   8       62.93       59.59      1.41 o 
   4   9   8        4.16        3.71      0.73 o 
   5   9   8        0.16       -0.43      0.73 o 
   6   9   8        2.59        2.86      0.87 o 
  -7  10   8        0.09       -0.45      0.45 o 
  -6  10   8        0.25       -0.09      0.38 o 
  -5  10   8        0.18       -0.05      0.38 o 
  -4  10   8       14.22       12.70      0.50 o 
  -3  10   8       11.86       11.21      0.44 o 
  -2  10   8       17.76       14.80      0.53 o 
  -1  10   8        0.37        1.11      0.39 o 
   0  10   8       85.81       81.72      1.66 o 
   1  10   8       23.45       24.27      1.01 o 
   2  10   8      141.94      137.64      3.75 o 
   3  10   8       16.91       17.03      0.92 o 
   4  10   8        5.03        3.76      0.63 o 
   5  10   8        9.57       10.14      1.20 o 
   6  10   8        8.18        7.87      1.07 o 
  -6  11   8        1.00        1.08      0.44 o 
  -5  11   8        1.20        1.35      0.42 o 
  -4  11   8        2.20        1.50      0.37 o 
  -3  11   8        9.27       10.56      0.43 o 
  -2  11   8       11.09       12.19      0.48 o 
  -1  11   8        8.92        7.72      0.52 o 
   0  11   8       59.59       59.34      1.45 o 
   1  11   8      112.10      107.27      2.03 o 
   2  11   8      160.20      157.99      2.65 o 
   3  11   8        1.95        4.16      0.66 o 
   4  11   8        9.73       10.37      0.82 o 
   5  11   8        6.40        4.92      1.01 o 
  -5  12   8        5.08        5.31      0.49 o 
  -4  12   8        1.75        1.28      0.38 o 
  -3  12   8       23.38       23.55      0.70 o 
  -2  12   8        0.24        0.11      0.29 o 
  -1  12   8       51.68       54.08      1.12 o 
   0  12   8       82.28       81.13      1.53 o 
   1  12   8       10.59        8.96      0.77 o 
   2  12   8        6.02        8.20      1.37 o 
   3  12   8        1.62        3.81      0.69 o 
   4  12   8        0.20        0.14      0.63 o 
  -4  13   8        0.48        0.20      0.34 o 
  -3  13   8        0.05        0.28      0.29 o 
  -2  13   8       34.83       34.18      0.83 o 
  -1  13   8       49.93       50.27      1.45 o 
   0  13   8       13.32       12.93      0.75 o 
   1  13   8        0.16       -0.59      0.60 o 
   2  13   8       36.31       40.32      1.43 o 
   3  13   8       35.26       38.19      1.46 o 
  -3  14   8        0.27        0.03      0.41 o 
  -2  14   8        0.01       -0.24      0.60 o 
  -1  14   8        5.33        5.28      0.74 o 
   0  14   8       10.66        9.82      0.83 o 
   1  14   8       27.38       27.77      1.53 o 
   2  14   8       29.53       26.53      1.29 o 
  -8   1   9        7.24        8.89      0.82 o 
  -7   1   9       35.72       37.24      0.97 o 
  -6   1   9       22.95       23.06      0.72 o 
  -5   1   9        0.00       -0.29      0.29 o 
  -4   1   9        5.48        2.62      0.39 o 
  -3   1   9        8.60       18.24      0.62 o 
  -2   1   9       29.37       15.17      0.54 o 
  -1   1   9        0.13       -0.22      0.22 o 
   0   1   9       33.44       32.80      0.80 o 
   1   1   9       32.15       32.39      0.66 o 
   2   1   9       25.54       26.41      0.65 o 
   3   1   9        2.59        1.82      0.23 o 
   4   1   9       13.88       13.17      0.53 o 
   5   1   9        5.82        7.85      0.41 o 
   6   1   9       18.83       22.03      0.65 o 
   7   1   9        0.03        0.31      0.35 o 
  -8   2   9       19.15       19.12      0.80 o 
  -7   2   9       65.85       57.18      1.15 o 
  -6   2   9        0.27        0.90      0.37 o 
  -5   2   9       95.60       97.89      1.40 o 
  -4   2   9      135.41      122.07      1.62 o 
  -3   2   9     1038.73      894.48      8.56 o 
  -2   2   9        0.12        1.73      0.25 o 
  -1   2   9       57.21       53.99      0.85 o 
   0   2   9      404.64      404.91      4.18 o 
   1   2   9      166.11      159.78      1.59 o 
   2   2   9       20.09       15.46      0.33 o 
   3   2   9       33.27       32.23      0.55 o 
   4   2   9      169.73      155.76      1.86 o 
   5   2   9       92.73       81.88      1.57 o 
   6   2   9       16.88       17.09      0.75 o 
   7   2   9        0.83        1.32      0.33 o 
  -8   3   9       37.61       39.68      1.29 o 
  -7   3   9       28.43       29.20      0.89 o 
  -6   3   9      102.65      101.36      1.46 o 
  -5   3   9        8.33        9.81      0.48 o 
  -4   3   9       41.38       43.01      0.81 o 
  -3   3   9       43.97       52.03      0.86 o 
  -2   3   9       36.43       42.11      0.70 o 
  -1   3   9       34.58       35.63      0.94 o 
   0   3   9      134.82      127.01      1.32 o 
   1   3   9      131.57      136.93      1.64 o 
   2   3   9      162.27      156.30      1.73 o 
   3   3   9       27.14       25.86      0.58 o 
   4   3   9        5.51        6.15      0.29 o 
   5   3   9       54.43       57.31      1.09 o 
   6   3   9       70.25       72.03      1.52 o 
   7   3   9        1.90        2.51      0.44 o 
  -8   4   9        5.88        6.56      0.59 o 
  -7   4   9       40.93       41.35      1.00 o 
  -6   4   9       10.79       12.05      0.57 o 
  -5   4   9       43.29       44.04      0.79 o 
  -4   4   9       22.67       23.26      0.65 o 
  -3   4   9       33.11       36.34      0.71 o 
  -2   4   9        7.05       10.59      0.40 o 
  -1   4   9       12.14       12.48      0.37 o 
   0   4   9       40.27       41.37      0.59 o 
   1   4   9       99.43       96.55      1.74 o 
   2   4   9       13.21       12.97      0.69 o 
   3   4   9        0.47        0.21      0.42 o 
   4   4   9       21.37       21.43      1.01 o 
   5   4   9        9.97       10.74      1.04 o 
   6   4   9        9.90       13.44      2.16 o 
   7   4   9        4.20        5.03      0.36 o 
  -8   5   9       20.24       16.68      0.69 o 
  -7   5   9       14.31       14.91      0.68 o 
  -6   5   9       22.60       22.55      0.76 o 
  -5   5   9       19.04       16.70      0.64 o 
  -4   5   9      185.37      176.32      2.04 o 
  -3   5   9       12.70       14.73      0.64 o 
  -2   5   9      309.85      274.50      2.68 o 
  -1   5   9       57.31       64.16      0.72 o 
   0   5   9       15.59       16.51      0.58 o 
   1   5   9        8.67       11.19      0.67 o 
   2   5   9       22.61       25.78      3.52 o 
   3   5   9       13.89       14.14      0.75 o 
   4   5   9       76.52       71.21      1.78 o 
   5   5   9       20.90       18.75      1.12 o 
   6   5   9        1.06        1.84      0.67 o 
   7   5   9        7.82        7.68      0.92 o 
  -8   6   9       20.05       19.97      0.77 o 
  -7   6   9        0.15        0.13      0.40 o 
  -6   6   9       10.91       10.88      0.48 o 
  -5   6   9        1.43        1.31      0.32 o 
  -4   6   9       16.58       15.70      0.53 o 
  -3   6   9      193.54      162.77      1.68 o 
  -2   6   9       46.35       38.02      0.62 o 
  -1   6   9       23.80       23.06      0.45 o 
   0   6   9       45.67       45.38      1.09 o 
   1   6   9        0.31        0.59      0.36 o 
   2   6   9      105.17       96.22      1.85 o 
   3   6   9       20.62       18.14      1.28 o 
   4   6   9       16.59       14.07      2.04 o 
   5   6   9        1.55        0.38      0.65 o 
   6   6   9        0.61        2.23      0.73 o 
  -7   7   9        1.70        1.38      0.51 o 
  -6   7   9       16.32       15.32      0.60 o 
  -5   7   9        0.09       -0.14      0.35 o 
  -4   7   9        5.52        5.03      0.39 o 
  -3   7   9        4.10        4.29      0.35 o 
  -2   7   9       10.72        9.38      0.38 o 
  -1   7   9        7.40        6.73      0.48 o 
   0   7   9       15.38       13.07      0.56 o 
   1   7   9       42.09       42.01      1.01 o 
   2   7   9       60.06       56.85      1.39 o 
   3   7   9        1.51        1.20      0.59 o 
   4   7   9        0.71        1.16      0.62 o 
   5   7   9       23.23       24.12      1.31 o 
   6   7   9       32.64       37.32      1.65 o 
  -7   8   9       12.06       13.03      0.76 o 
  -6   8   9        4.59        5.25      0.46 o 
  -5   8   9        6.72        6.55      0.74 o 
  -4   8   9        9.94        9.32      0.46 o 
  -3   8   9        1.05        0.08      0.41 o 
  -2   8   9        0.60        0.54      0.31 o 
  -1   8   9        3.12        3.02      0.45 o 
   0   8   9       22.25       20.45      0.71 o 
   1   8   9       71.81       67.18      1.31 o 
   2   8   9        0.67        0.92      1.36 o 
   3   8   9        8.43        8.00      0.82 o 
   4   8   9        9.29        8.86      0.88 o 
   5   8   9        3.11        4.81      0.84 o 
   6   8   9        1.41        2.07      0.83 o 
  -6   9   9       19.99       20.06      0.72 o 
  -5   9   9       11.15        9.84      0.55 o 
  -4   9   9      126.02      122.77      1.59 o 
  -3   9   9        9.15        8.82      0.45 o 
  -2   9   9      178.95      163.54      3.27 o 
  -1   9   9       23.53       27.42      0.90 o 
   0   9   9        6.24        7.53      0.58 o 
   1   9   9        6.07        6.32      0.56 o 
   2   9   9       11.67       13.20      0.79 o 
   3   9   9        3.13        5.76      0.82 o 
   4   9   9       17.40       17.85      1.15 o 
   5   9   9       21.43       21.22      1.32 o 
  -6  10   9        9.43        9.68      0.64 o 
  -5  10   9       30.01       31.82      0.86 o 
  -4  10   9        0.11        0.61      0.33 o 
  -3  10   9        5.03        3.41      0.40 o 
  -2  10   9       52.98       49.75      1.20 o 
  -1  10   9       67.30       65.43      1.33 o 
   0  10   9        0.95       -0.19      0.46 o 
   1  10   9       16.24       15.60      0.86 o 
   2  10   9       98.50      100.75      2.09 o 
   3  10   9       61.32       60.68      1.98 o 
   4  10   9        1.31        1.15      0.81 o 
   5  10   9        7.51       10.17      1.09 o 
  -5  11   9        2.68        2.38      0.49 o 
  -4  11   9        2.83        2.74      0.38 o 
  -3  11   9        2.29        2.24      0.35 o 
  -2  11   9        0.36        0.87      0.49 o 
  -1  11   9        0.46       -0.08      0.48 o 
   0  11   9        6.00        4.51      0.69 o 
   1  11   9        1.19        0.79      0.60 o 
   2  11   9        2.64        2.69      0.69 o 
   3  11   9        4.56        4.56      0.93 o 
   4  11   9        2.01        2.27      0.87 o 
  -4  12   9        0.25       -0.29      0.34 o 
  -3  12   9       10.87       10.72      0.62 o 
  -2  12   9       11.51       10.04      0.69 o 
  -1  12   9       29.92       28.59      1.20 o 
   0  12   9        4.11        2.94      0.64 o 
   1  12   9       16.75       16.50      0.94 o 
   2  12   9        4.05        5.54      1.08 o 
   3  12   9       18.00       19.11      1.18 o 
  -3  13   9        0.00       -0.21      0.41 o 
  -2  13   9       16.40       13.98      1.13 o 
  -1  13   9        0.06        0.30      0.63 o 
   0  13   9        3.19        2.67      0.68 o 
   1  13   9        1.24        0.99      0.89 o 
   2  13   9        0.64        0.79      0.67 o 
  -8   0  10       31.98       33.42      1.76 o 
  -7   0  10        0.35       -0.36      0.65 o 
  -6   0  10      394.06      431.20      7.13 o 
  -5   0  10       35.80       32.73      1.27 o 
  -4   0  10      330.90      322.84      5.38 o 
  -3   0  10       23.79       23.81      0.99 o 
  -2   0  10      195.16      208.19      3.57 o 
  -1   0  10        0.91        0.98      0.42 o 
   0   0  10      168.99      176.51      2.45 o 
   1   0  10       96.94       92.65      1.80 o 
   2   0  10       95.91       98.00      1.75 o 
   3   0  10        1.74        2.71      0.38 o 
   4   0  10       56.51       56.21      2.00 o 
   5   0  10        2.25        2.10      0.44 o 
   6   0  10      227.76      239.31      4.01 o 
  -8   1  10       30.92       34.09      1.18 o 
  -7   1  10        7.32        5.79      0.60 o 
  -6   1  10       36.51       44.17      1.14 o 
  -5   1  10       20.49       18.80      0.78 o 
  -4   1  10        0.14        1.10      0.37 o 
  -3   1  10      190.38      188.75      2.82 o 
  -2   1  10       52.63       43.32      1.04 o 
  -1   1  10      114.75      122.14      1.58 o 
   0   1  10       51.91       52.95      0.77 o 
   1   1  10      317.68      311.54      3.53 o 
   2   1  10        1.43        3.08      0.25 o 
   3   1  10       59.78       55.72      0.86 o 
   4   1  10        5.10        7.10      0.36 o 
   5   1  10       23.58       24.34      0.62 o 
   6   1  10       51.35       67.07      1.62 o 
  -8   2  10        9.11       10.13      0.74 o 
  -7   2  10        6.66        5.50      0.58 o 
  -6   2  10       16.71       19.68      0.92 o 
  -5   2  10        4.90        5.21      0.52 o 
  -4   2  10       37.34       37.22      0.89 o 
  -3   2  10        1.57        2.32      0.33 o 
  -2   2  10       57.33       60.59      1.01 o 
  -1   2  10        0.01        0.31      0.26 o 
   0   2  10       73.65       75.07      0.85 o 
   1   2  10       10.37       15.30      0.92 o 
   2   2  10       58.10       56.92      0.80 o 
   3   2  10        1.44        1.00      0.32 o 
   4   2  10       18.83       17.40      0.64 o 
   5   2  10       11.89       12.49      0.62 o 
   6   2  10       12.50       21.89      0.86 o 
  -7   3  10       29.65       34.51      1.16 o 
  -6   3  10        6.66        9.04      0.63 o 
  -5   3  10       54.29       58.18      1.16 o 
  -4   3  10       10.08        9.18      0.53 o 
  -3   3  10        0.36        0.62      0.32 o 
  -2   3  10       20.08       16.53      0.55 o 
  -1   3  10        2.61        2.92      0.28 o 
   0   3  10       60.44       56.01      0.75 o 
   1   3  10       25.65       23.69      0.54 o 
   2   3  10        7.78        7.74      0.64 o 
   3   3  10        0.13        0.37      0.48 o 
   4   3  10        0.09       -0.48      0.48 o 
   5   3  10        8.62        7.76      0.76 o 
   6   3  10       71.45       90.71      2.14 o 
  -7   4  10        2.04        2.94      0.50 o 
  -6   4  10      151.22      171.90      2.16 o 
  -5   4  10       11.57       10.70      0.54 o 
  -4   4  10       83.79       78.46      1.31 o 
  -3   4  10        6.42        5.60      0.41 o 
  -2   4  10       21.61       23.33      0.72 o 
  -1   4  10        4.14        3.82      0.49 o 
   0   4  10       23.56       24.14      0.48 o 
   1   4  10       55.51       51.60      1.59 o 
   2   4  10        9.34        9.97      0.63 o 
   3   4  10        2.13        2.09      0.54 o 
   4   4  10        7.80        8.15      0.76 o 
   5   4  10        2.11        1.10      0.65 o 
   6   4  10      114.58      126.37      2.88 o 
  -7   5  10        6.51        7.34      0.58 o 
  -6   5  10       18.35       16.56      0.68 o 
  -5   5  10       18.55       20.02      0.81 o 
  -4   5  10        1.04        0.92      0.35 o 
  -3   5  10      137.65      129.74      1.59 o 
  -2   5  10       44.46       37.49      0.75 o 
  -1   5  10       40.58       42.23      0.84 o 
   0   5  10       15.16       16.03      0.71 o 
   1   5  10      168.04      161.78      2.66 o 
   2   5  10        8.62        7.56      0.68 o 
   3   5  10       14.45       12.65      0.91 o 
   4   5  10        1.05        1.47      0.65 o 
   5   5  10       15.16       16.78      1.44 o 
   6   5  10        3.50        9.88      1.36 o 
  -7   6  10       18.15       20.50      0.78 o 
  -6   6  10       21.98       21.62      0.91 o 
  -5   6  10       13.16       16.06      0.67 o 
  -4   6  10       65.09       66.79      0.96 o 
  -3   6  10        4.63        4.11      0.32 o 
  -2   6  10      112.90      113.87      1.38 o 
  -1   6  10        0.01        0.09      0.20 o 
   0   6  10      161.82      158.91      2.26 o 
   1   6  10       37.69       37.98      1.13 o 
   2   6  10      137.58      138.04      3.16 o 
   3   6  10        1.43        1.20      0.59 o 
   4   6  10       28.52       28.50      2.52 o 
   5   6  10       44.89       52.33      1.77 o 
  -6   7  10        0.47        0.52      0.43 o 
  -5   7  10      171.79      186.41      2.26 o 
  -4   7  10       20.58       21.19      0.67 o 
  -3   7  10       83.48       82.18      1.16 o 
  -2   7  10        4.73        5.05      0.37 o 
  -1   7  10       84.35       89.87      1.77 o 
   0   7  10       19.38       18.13      0.81 o 
   1   7  10       28.17       30.79      1.10 o 
   2   7  10        1.60        2.40      0.65 o 
   3   7  10       36.16       39.72      1.49 o 
   4   7  10        7.93        8.04      0.90 o 
   5   7  10       67.49       77.06      2.17 o 
  -6   8  10        4.28        4.35      0.51 o 
  -5   8  10        0.05        1.59      0.40 o 
  -4   8  10        4.93        6.13      0.52 o 
  -3   8  10        0.43        0.22      0.27 o 
  -2   8  10       38.59       39.91      0.84 o 
  -1   8  10        8.57        7.00      0.56 o 
   0   8  10       19.44       19.77      0.95 o 
   1   8  10       10.47       11.07      1.24 o 
   2   8  10       21.33       21.98      1.27 o 
   3   8  10        2.51        3.47      0.84 o 
   4   8  10        6.23        7.11      0.93 o 
   5   8  10        2.10        3.55      1.00 o 
  -5   9  10        4.84        5.23      0.48 o 
  -4   9  10        0.55        0.66      0.34 o 
  -3   9  10        1.30        0.73      0.27 o 
  -2   9  10       13.22       12.33      0.46 o 
  -1   9  10       20.23       19.93      0.87 o 
   0   9  10        1.86        1.11      0.54 o 
   1   9  10        1.04        0.12      0.68 o 
   2   9  10       23.26       24.01      1.34 o 
   3   9  10       17.22       19.25      1.27 o 
   4   9  10        0.18        0.10      0.88 o 
  -5  10  10        2.04        3.27      0.45 o 
  -4  10  10        0.09       -0.31      0.31 o 
  -3  10  10        1.57        1.17      0.37 o 
  -2  10  10        3.33        3.15      0.63 o 
  -1  10  10        0.12        0.33      0.48 o 
   0  10  10       12.16       11.37      0.80 o 
   1  10  10       16.67       13.55      1.08 o 
   2  10  10       16.02       13.80      1.10 o 
   3  10  10        1.60        2.53      0.84 o 
  -4  11  10        6.78        7.22      0.43 o 
  -3  11  10       19.46       18.73      0.69 o 
  -2  11  10        1.81        1.52      0.54 o 
  -1  11  10       16.03       18.12      0.87 o 
   0  11  10        0.84        0.45      0.62 o 
   1  11  10       12.32       14.18      1.13 o 
   2  11  10        0.03        0.12      0.79 o 
   3  11  10        7.20        7.29      1.04 o 
  -2  12  10       24.21       25.02      1.08 o 
  -1  12  10        4.78        5.04      0.74 o 
   0  12  10        8.83       11.03      0.88 o 
   1  12  10        0.31       -0.72      0.72 o 
  -7   1  11       14.11       13.20      0.75 o 
  -6   1  11        1.57        1.87      0.50 o 
  -5   1  11       33.55       34.23      0.96 o 
  -4   1  11        5.98        6.15      0.49 o 
  -3   1  11       87.53       72.60      1.64 o 
  -2   1  11        1.48        0.44      0.32 o 
  -1   1  11       60.73       62.46      1.03 o 
   0   1  11       35.18       36.66      0.67 o 
   1   1  11       24.07       26.25      0.62 o 
   2   1  11      138.93      145.73      1.81 o 
   3   1  11       93.28      101.04      1.34 o 
   4   1  11       43.81       46.41      0.80 o 
   5   1  11       14.18       12.76      0.64 o 
  -7   2  11        1.70        1.76      0.56 o 
  -6   2  11       20.20       18.38      0.87 o 
  -5   2  11        5.89        6.22      0.55 o 
  -4   2  11       77.48       86.40      1.43 o 
  -3   2  11       23.05       25.48      1.07 o 
  -2   2  11        7.36        6.67      0.41 o 
  -1   2  11       67.25       73.36      1.13 o 
   0   2  11       58.42       50.62      0.88 o 
   1   2  11        8.91        9.09      0.39 o 
   2   2  11        8.78       12.05      1.56 o 
   3   2  11       11.86       20.27      0.69 o 
   4   2  11       21.22       30.32      0.81 o 
   5   2  11       26.65       22.88      0.78 o 
  -7   3  11       46.35       46.99      1.26 o 
  -6   3  11       10.06       11.93      0.68 o 
  -5   3  11      115.56      118.58      1.83 o 
  -4   3  11       24.06       25.85      0.83 o 
  -3   3  11      181.66      170.65      3.80 o 
  -2   3  11       23.98       25.05      0.69 o 
  -1   3  11      117.72      115.86      1.54 o 
   0   3  11       78.18       81.81      1.05 o 
   1   3  11       48.93       49.41      1.38 o 
   2   3  11      181.48      191.65      3.42 o 
   3   3  11       86.60       91.21      2.00 o 
   4   3  11       58.58       64.42      1.69 o 
   5   3  11        5.09        4.45      0.76 o 
  -6   4  11       46.89       48.01      1.20 o 
  -5   4  11        9.40       12.33      0.64 o 
  -4   4  11       75.78       73.21      1.30 o 
  -3   4  11       16.10       17.80      0.67 o 
  -2   4  11      108.74      101.39      1.50 o 
  -1   4  11       46.33       50.52      0.94 o 
   0   4  11       69.98       71.61      1.34 o 
   1   4  11       95.04       99.85      3.12 o 
   2   4  11       77.10       83.29      3.32 o 
   3   4  11       73.03       78.53      2.20 o 
   4   4  11       26.76       28.82      1.56 o 
   5   4  11       43.96       44.90      1.62 o 
  -6   5  11        2.19        2.35      0.56 o 
  -5   5  11       13.80       14.01      0.71 o 
  -4   5  11        5.00        5.32      0.46 o 
  -3   5  11        1.11        3.10      0.38 o 
  -2   5  11       33.00       37.13      0.81 o 
  -1   5  11        3.13        3.06      0.40 o 
   0   5  11        7.51        7.81      0.54 o 
   1   5  11        7.57        6.98      0.80 o 
   2   5  11        8.17        8.53      0.76 o 
   3   5  11       14.29       21.22      1.17 o 
   4   5  11        0.18        0.42      0.67 o 
   5   5  11        3.33        2.71      1.16 o 
  -6   6  11        8.56        9.23      0.57 o 
  -5   6  11        2.20        3.24      0.43 o 
  -4   6  11        1.46        1.20      0.35 o 
  -3   6  11        1.98        2.06      0.34 o 
  -2   6  11       27.04       26.69      0.66 o 
  -1   6  11        0.59        0.93      0.51 o 
   0   6  11        0.01       -0.01      0.49 o 
   1   6  11       13.44       14.86      0.99 o 
   2   6  11        1.16        1.52      0.62 o 
   3   6  11       61.43       70.35      1.95 o 
   4   6  11       26.87       29.79      1.46 o 
  -5   7  11       20.08       21.49      0.87 o 
  -4   7  11        1.88        1.74      0.39 o 
  -3   7  11       25.83       24.18      0.68 o 
  -2   7  11        0.13        0.94      0.34 o 
  -1   7  11        6.49        6.26      0.65 o 
   0   7  11        2.75        2.68      0.68 o 
   1   7  11        0.25        0.41      0.65 o 
   2   7  11       19.33       19.00      1.72 o 
   3   7  11        6.35        5.71      1.40 o 
   4   7  11        0.57       -0.26      0.76 o 
  -5   8  11        2.70        2.88      0.46 o 
  -4   8  11       37.47       36.99      1.00 o 
  -3   8  11        1.57        1.44      0.29 o 
  -2   8  11       61.83       60.96      1.87 o 
  -1   8  11       12.62       14.04      0.82 o 
   0   8  11       29.54       30.90      1.39 o 
   1   8  11       52.78       58.23      1.84 o 
   2   8  11       51.33       54.50      1.81 o 
   3   8  11       37.47       40.27      2.08 o 
  -4   9  11        2.04        2.13      0.36 o 
  -3   9  11        7.04        8.31      0.62 o 
  -2   9  11       24.73       29.19      1.47 o 
  -1   9  11       11.83       12.00      0.83 o 
   0   9  11       15.00       14.32      1.08 o 
   1   9  11       18.20       19.23      1.22 o 
   2   9  11        0.04        0.20      0.73 o 
   3   9  11        0.19        2.55      0.87 o 
  -3  10  11       10.89       11.82      0.56 o 
  -2  10  11       48.45       53.24      1.54 o 
  -1  10  11        3.64        3.29      0.83 o 
   0  10  11        7.32        8.11      1.12 o 
   1  10  11       24.35       27.34      1.49 o 
   2  10  11        4.03        4.02      0.90 o 
  -1  11  11       11.03       12.13      1.13 o 
  -6   0  12       15.92       16.88      1.16 o 
  -5   0  12      109.09      123.24      2.69 o 
  -4   0  12        3.31        2.72      0.65 o 
  -3   0  12       75.95       76.94      1.81 o 
  -2   0  12       26.71       23.76      1.05 o 
  -1   0  12      103.97       97.63      3.36 o 
   0   0  12      118.06      125.36      2.35 o 
   1   0  12       22.30       16.36      0.82 o 
   2   0  12       10.81       14.76      0.96 o 
   3   0  12      176.04      178.38      3.05 o 
   4   0  12        0.85        0.19      0.40 o 
  -6   1  12        5.87        3.68      0.61 o 
  -5   1  12        1.48        2.57      0.52 o 
  -4   1  12       50.64       49.63      1.08 o 
  -3   1  12       38.87       38.28      0.92 o 
  -2   1  12       23.14       18.16      0.68 o 
  -1   1  12       44.67       54.17      1.01 o 
   0   1  12      142.29      151.74      1.92 o 
   1   1  12        2.61        2.28      0.33 o 
   2   1  12       59.45       60.39      0.95 o 
   3   1  12        0.38        2.49      0.53 o 
   4   1  12        3.53        1.06      0.40 o 
  -6   2  12        0.10       -0.57      0.57 o 
  -5   2  12       11.41       11.88      0.78 o 
  -4   2  12        4.06        4.14      0.50 o 
  -3   2  12       18.53       19.85      0.73 o 
  -2   2  12        0.03       -0.33      0.33 o 
  -1   2  12       28.17       29.01      0.73 o 
   0   2  12        0.86        3.55      0.88 o 
   1   2  12       24.69       24.05      0.76 o 
   2   2  12        0.12       -0.05      0.37 o 
   3   2  12       11.39       11.27      0.55 o 
   4   2  12        0.06       -0.52      0.52 o 
  -5   3  12        1.52        2.38      0.51 o 
  -4   3  12        0.76        1.68      0.42 o 
  -3   3  12       11.72       13.93      0.64 o 
  -2   3  12        8.42        7.92      0.46 o 
  -1   3  12       75.78       84.67      1.03 o 
   0   3  12        8.87       11.24      0.59 o 
   1   3  12        3.44        2.44      0.33 o 
   2   3  12        0.47       -0.29      0.54 o 
   3   3  12        4.24        6.10      0.92 o 
   4   3  12       19.06       20.95      1.10 o 
  -5   4  12       35.38       36.04      1.18 o 
  -4   4  12        0.12        0.57      0.42 o 
  -3   4  12       13.44       14.80      0.73 o 
  -2   4  12       13.62       12.69      0.56 o 
  -1   4  12       18.45       17.63      0.62 o 
   0   4  12       88.84       93.39      1.53 o 
   1   4  12        0.47        0.28      0.57 o 
   2   4  12        4.40        5.52      0.71 o 
   3   4  12       58.36       58.86      1.72 o 
   4   4  12        0.40       -0.72      0.72 o 
  -5   5  12        2.03       -0.03      0.72 o 
  -4   5  12       34.96       36.15      0.96 o 
  -3   5  12       32.69       33.88      0.74 o 
  -2   5  12        5.96        4.97      0.34 o 
  -1   5  12       13.49       14.76      1.02 o 
   0   5  12       85.61       92.31      2.88 o 
   1   5  12        0.22        0.44      0.96 o 
   2   5  12       41.66       44.53      1.55 o 
   3   5  12        0.07        0.88      0.67 o 
  -4   6  12       16.16       16.75      0.73 o 
  -3   6  12       31.40       31.36      0.82 o 
  -2   6  12        0.00        0.14      0.39 o 
  -1   6  12       59.76       66.10      1.56 o 
   0   6  12        4.25        5.42      0.79 o 
   1   6  12       53.84       58.54      1.75 o 
   2   6  12        0.13       -0.30      0.67 o 
   3   6  12       19.52       18.87      1.22 o 
  -4   7  12       35.87       40.28      1.47 o 
  -3   7  12        0.15        0.76      0.86 o 
  -2   7  12       54.97       55.34      1.13 o 
  -1   7  12       66.71       72.45      1.66 o 
   0   7  12        9.87       10.51      0.93 o 
   1   7  12        4.15        4.92      1.00 o 
   2   7  12       30.65       30.95      1.68 o 
  -3   8  12        4.92        5.31      0.48 o 
  -2   8  12        0.93        1.31      0.65 o 
  -1   8  12        7.81        9.20      1.07 o 
   0   8  12       34.13       38.42      1.64 o 
   1   8  12       44.11       49.47      3.00 o 
  -1   9  12        3.17        3.48      0.88 o 
  -4   1  13      185.75      220.64      3.03 o 
  -3   1  13        5.16        7.42      0.50 o 
  -2   1  13       11.58       11.74      0.53 o 
  -1   1  13        0.87       -0.26      0.27 o 
   0   1  13       13.46       16.15      0.63 o 
   1   1  13        5.87        4.80      0.36 o 
   2   1  13        0.00        0.33      0.36 o 
  -4   2  13        0.81        8.65      1.36 o 
  -3   2  13        6.78       10.49      0.56 o 
  -2   2  13        0.08       -0.22      0.35 o 
  -1   2  13        0.10       -0.29      0.29 o 
   0   2  13      109.42      118.61      1.72 o 
   1   2  13       20.33       18.26      0.85 o 
   2   2  13       46.24       41.82      0.92 o 
  -4   3  13      143.51      163.96      2.55 o 
  -3   3  13        2.78        5.53      0.47 o 
  -2   3  13       12.82       11.32      0.55 o 
  -1   3  13       12.83       11.30      0.44 o 
   0   3  13       27.39       28.66      0.89 o 
   1   3  13        0.37       -0.04      0.57 o 
   2   3  13        3.48        3.05      0.80 o 
  -3   4  13       53.81       59.49      1.40 o 
  -2   4  13        6.79        7.26      0.42 o 
  -1   4  13       10.30        9.06      0.47 o 
   0   4  13        9.27        9.67      0.85 o 
   1   4  13       13.08       11.79      1.44 o 
   2   4  13        6.44        7.28      0.79 o 
  -3   5  13        0.00        1.97      0.38 o 
  -2   5  13        0.00       -0.39      0.39 o 
  -1   5  13       13.96       15.18      0.85 o 
   0   5  13        0.40        0.81      0.68 o 
   1   5  13       46.67       47.28      1.64 o 
  -1   6  13        6.13        5.67      1.00 o 
   0   6  13       22.57       25.50      1.64 o 
                                                 
